# Supplementary material for: Single-Cell RNA Sequencing of the Nucleus Pulposus Reveals Chondrocyte Differentiation and Regulation in Intervertebral Disc Degeneration
Source: Front Cell Dev Biol. 2022 Feb 21;10:824771. doi: 10.3389/fcell.2022.824771 (PMC8899542; doi:10.3389/fcell.2022.824771)
Supplement: Supplementary file 2 [file DataSheet6.XLSX]

## Sheet: Sheet1
Supplementary Table 5. DEGs among the R-C, F1-C, and F2-C in pseudotime trajectory
gene	p_val	avg_logFC	pct.1	pct.2	p_val_adj	cluster
LGALS1	1.30701e-234	2.1653	0.991	0.809	2.88979e-230	R-C
STMN1	0	2.07397	0.728	0.033	0	R-C
HIST1H4C	3.30345e-49	2.0003	0.84	0.608	7.30393e-45	R-C
POSTN	2.35405e-175	1.69849	0.512	0.104	5.20481e-171	R-C
PFN1	7.00907e-253	1.6413	0.987	0.625	1.54971e-248	R-C
SH3BGRL3	7.65721e-213	1.60996	0.978	0.683	1.69301e-208	R-C
S100A2	1.30969e-109	1.57863	0.456	0.116	2.89572e-105	R-C
CKAP2	0	1.54929	0.544	0.037	0	R-C
NUSAP1	0	1.53231	0.57	0.028	0	R-C
TMSB4X	6.19234e-186	1.52122	0.981	0.678	1.36913e-181	R-C
TPM4	2.14724e-219	1.51342	0.981	0.577	4.74754e-215	R-C
HIST1H1B	0	1.49342	0.309	0.004	0	R-C
COL6A3	3.97178e-260	1.47001	0.933	0.304	8.7816e-256	R-C
TOP2A	0	1.46808	0.505	0.006	0	R-C
TUBB	2.49174e-164	1.44763	0.901	0.5	5.50924e-160	R-C
CENPF	0	1.43917	0.51	0.011	0	R-C
PTTG1	2.18956e-189	1.33543	0.654	0.172	4.84111e-185	R-C
TMSB10	5.70095e-176	1.27298	0.981	0.713	1.26048e-171	R-C
ACTB	3.52813e-193	1.26408	0.996	0.964	7.80071e-189	R-C
MKI67	0	1.2376	0.482	0.002	0	R-C
CDKN3	0	1.23212	0.542	0.054	0	R-C
TPX2	0	1.23139	0.495	0.005	0	R-C
GAPDH	8.94125e-192	1.228	0.987	0.743	1.97691e-187	R-C
PRSS23	1.66787e-284	1.22683	0.866	0.212	3.68766e-280	R-C
TAGLN2	2.96329e-203	1.22502	0.965	0.517	6.55183e-199	R-C
TIMP1	2.77251e-24	1.21823	0.952	0.92	6.13001e-20	R-C
CLIC1	7.277e-207	1.21464	0.95	0.509	1.60894e-202	R-C
COL6A1	1.30404e-168	1.21038	0.955	0.502	2.88323e-164	R-C
HMGB1	3.06305e-201	1.20825	0.987	0.865	6.7724e-197	R-C
NT5E	9.58351e-202	1.17568	0.836	0.276	2.11891e-197	R-C
PMAIP1	3.15778e-85	1.16512	0.354	0.088	6.98186e-81	R-C
SMC4	2.32101e-279	1.16417	0.622	0.105	5.13176e-275	R-C
DCLK1	0	1.16047	0.279	0.005	0	R-C
ANLN	0	1.15822	0.516	0.005	0	R-C
CAPG	9.483e-251	1.15359	0.855	0.248	2.09669e-246	R-C
CAVIN3	1.68743e-271	1.14735	0.752	0.165	3.73092e-267	R-C
COL6A2	5.31339e-188	1.14105	0.896	0.346	1.17479e-183	R-C
BIRC5	0	1.13832	0.525	0.002	0	R-C
ITGB1	1.69889e-178	1.1133	0.989	0.626	3.75625e-174	R-C
VIM	6.35439e-174	1.09441	0.996	0.973	1.40495e-169	R-C
PTN	0	1.07771	0.572	0.034	0	R-C
TK1	0	1.07518	0.575	0.006	0	R-C
ANXA2	5.26943e-194	1.07269	0.998	0.962	1.16507e-189	R-C
CD82	5.11419e-268	1.06936	0.721	0.148	1.13075e-263	R-C
PCLAF	0	1.06364	0.538	0.006	0	R-C
CFL1	2.27815e-173	1.05641	0.974	0.697	5.03699e-169	R-C
TPM3	3.68794e-177	1.04693	0.946	0.481	8.15404e-173	R-C
S100A4	1.82378e-91	1.03633	0.955	0.754	4.03237e-87	R-C
PTMS	1.85791e-205	1.02774	0.823	0.253	4.10784e-201	R-C
KLF6	2.00848e-90	1.00754	0.881	0.523	4.44075e-86	R-C
HIST1H1E	3.35974e-102	1.00546	0.585	0.19	7.4284e-98	R-C
CD151	6.06237e-168	1.00433	0.834	0.324	1.34039e-163	R-C
TIMP3	6.84801e-43	1.00261	0.829	0.572	1.51409e-38	R-C
NUCKS1	1.76519e-136	0.987333	0.961	0.723	3.90283e-132	R-C
S100A10	8.0439e-146	0.985153	0.991	0.939	1.77851e-141	R-C
TGFBI	5.55054e-145	0.985115	0.691	0.209	1.22722e-140	R-C
MTATP6P1	8.22993e-119	0.980114	0.92	0.713	1.81964e-114	R-C
C12orf75	0	0.968595	0.685	0.105	0	R-C
IKBIP	4.85131e-229	0.963463	0.773	0.195	1.07262e-224	R-C
MTND1P23	0	0.955419	0.38	0.005	0	R-C
YBX1	9.98238e-120	0.954429	0.95	0.685	2.2071e-115	R-C
PGAM1	1.24523e-189	0.951226	0.713	0.197	2.75321e-185	R-C
TYMS	0	0.943214	0.508	0.009	0	R-C
DUT	1.98111e-134	0.941793	0.803	0.341	4.38023e-130	R-C
CENPW	0	0.939539	0.551	0.009	0	R-C
RRAD	1.81601e-68	0.938991	0.469	0.167	4.0152e-64	R-C
CCND1	1.17152e-130	0.929953	0.704	0.229	2.59022e-126	R-C
HIST1H1A	7.83823e-111	0.922189	0.341	0.069	1.73303e-106	R-C
MYL12A	1.30706e-157	0.912626	0.881	0.384	2.88991e-153	R-C
ARPC5	1.26662e-157	0.912138	0.888	0.384	2.80051e-153	R-C
HMGN2	9.33484e-108	0.907782	0.855	0.457	2.06393e-103	R-C
PLP2	4.75704e-114	0.900867	0.909	0.551	1.05178e-109	R-C
UBE2C	0	0.900138	0.417	0.003	0	R-C
PTTG1IP	1.25543e-98	0.890864	0.952	0.707	2.77575e-94	R-C
CDK1	0	0.885144	0.423	0.003	0	R-C
RAC1	1.99833e-149	0.883909	0.886	0.411	4.41832e-145	R-C
CCNB1	3.30272e-307	0.875806	0.408	0.039	7.30231e-303	R-C
CENPU	0	0.87061	0.451	0.01	0	R-C
EMP3	2.59932e-131	0.867565	0.978	0.74	5.74709e-127	R-C
ISG15	5.15089e-73	0.865956	0.266	0.059	1.13886e-68	R-C
CENPX	5.60923e-300	0.863547	0.624	0.095	1.2402e-295	R-C
RHOC	3.06975e-121	0.858418	0.877	0.455	6.78721e-117	R-C
RANBP1	6.4814e-176	0.854818	0.724	0.209	1.43304e-171	R-C
CALU	3.70798e-137	0.847497	0.97	0.749	8.19834e-133	R-C
UBE2T	0	0.842796	0.484	0.012	0	R-C
PBK	0	0.842795	0.436	0.001	0	R-C
FBN1	3.18535e-165	0.836566	0.732	0.206	7.04282e-161	R-C
DUSP1	9.93414e-56	0.834547	0.704	0.395	2.19644e-51	R-C
MZT2B	1.47739e-137	0.831044	0.739	0.261	3.26652e-133	R-C
MMP14	5.49896e-208	0.830281	0.771	0.193	1.21582e-203	R-C
EIF5A	2.63221e-120	0.823467	0.734	0.286	5.81982e-116	R-C
DHFR	0	0.821646	0.488	0.013	0	R-C
HIST1H1C	1.43508e-33	0.820944	0.585	0.329	3.17296e-29	R-C
SULF1	5.01776e-66	0.820172	0.393	0.127	1.10943e-61	R-C
CRIP2	1.83349e-115	0.820009	0.823	0.371	4.05385e-111	R-C
PCNA	5.09878e-149	0.81457	0.583	0.151	1.12734e-144	R-C
H2AFV	5.08763e-116	0.813456	0.842	0.389	1.12487e-111	R-C
CACYBP	1.24206e-103	0.810652	0.881	0.465	2.74619e-99	R-C
ARPC2	5.97641e-130	0.805151	0.968	0.775	1.32138e-125	R-C
CEP55	0	0.804128	0.374	0.001	0	R-C
ANAPC11	2.22084e-121	0.800535	0.877	0.424	4.91027e-117	R-C
TMEM106C	3.23212e-207	0.798986	0.65	0.142	7.14622e-203	R-C
ECM1	2.48909e-210	0.798751	0.752	0.178	5.50337e-206	R-C
DBI	1.66435e-111	0.798571	0.946	0.575	3.67988e-107	R-C
CAPZB	6.66089e-140	0.797176	0.836	0.34	1.47272e-135	R-C
CD59	6.66352e-92	0.79599	0.933	0.695	1.4733e-87	R-C
DTYMK	0	0.794035	0.583	0.049	0	R-C
PPIA	3.95656e-133	0.792847	0.983	0.858	8.74794e-129	R-C
FAP	1.70168e-215	0.786178	0.713	0.159	3.76242e-211	R-C
TPI1	1.23544e-103	0.784619	0.983	0.884	2.73156e-99	R-C
TNC	2.34972e-202	0.784024	0.752	0.168	5.19523e-198	R-C
SMC2	0	0.779815	0.557	0.058	0	R-C
IFIT3	5.51742e-27	0.779164	0.16	0.049	1.2199e-22	R-C
FKBP1A	2.61878e-168	0.773569	0.76	0.228	5.79013e-164	R-C
ADAM12	0	0.773005	0.57	0.05	0	R-C
NFKBIA	3.39427e-40	0.764901	0.78	0.499	7.50473e-36	R-C
KIF11	0	0.763378	0.4	0.007	0	R-C
MYL12B	8.9674e-117	0.762531	0.957	0.664	1.98269e-112	R-C
CKS1B	9.15808e-176	0.761596	0.672	0.171	2.02485e-171	R-C
COL15A1	4.41357e-168	0.758498	0.477	0.09	9.7584e-164	R-C
CCNB2	0	0.754164	0.395	0.005	0	R-C
ASPM	0	0.753257	0.287	0.002	0	R-C
CLEC11A	3.87248e-174	0.749942	0.654	0.159	8.56206e-170	R-C
DLGAP5	0	0.748979	0.294	0.001	0	R-C
YWHAH	6.17161e-136	0.748255	0.698	0.224	1.36454e-131	R-C
ACOT7	0	0.747347	0.529	0.058	0	R-C
ATAD2	0	0.74725	0.425	0.04	0	R-C
ANGPTL4	5.45085e-64	0.745895	0.445	0.157	1.20518e-59	R-C
KIF20B	0	0.744836	0.406	0.021	0	R-C
ENO1	1.44306e-106	0.738043	0.981	0.899	3.1906e-102	R-C
CENPK	0	0.736082	0.471	0.016	0	R-C
GUK1	7.64815e-105	0.731909	0.816	0.383	1.69101e-100	R-C
SERPINE2	3.21341e-72	0.727688	0.92	0.606	7.10485e-68	R-C
THY1	7.37691e-81	0.724403	0.665	0.281	1.63103e-76	R-C
HMGB1P5	9.10336e-169	0.72419	0.713	0.198	2.01275e-164	R-C
DNMT1	0	0.723769	0.525	0.062	0	R-C
BRI3	1.01459e-157	0.72178	0.68	0.186	2.24326e-153	R-C
ACTN4	3.88541e-151	0.717827	0.65	0.177	8.59064e-147	R-C
SKA2	2.12868e-300	0.715224	0.523	0.065	4.70652e-296	R-C
COL1A1	2.01979e-80	0.714314	0.473	0.146	4.46575e-76	R-C
CAPNS1	1.60225e-152	0.712407	0.7	0.201	3.54257e-148	R-C
SMOC1	1.25327e-100	0.705213	0.708	0.275	2.77097e-96	R-C
HMGB3	6.88572e-246	0.703878	0.484	0.067	1.52243e-241	R-C
IER2	2.31495e-42	0.703348	0.676	0.38	5.11835e-38	R-C
IGFBP7	6.17088e-46	0.695748	0.749	0.435	1.36438e-41	R-C
PKM	4.15292e-90	0.691713	0.974	0.868	9.18211e-86	R-C
COX8A	1.27481e-87	0.690131	0.86	0.459	2.81861e-83	R-C
ECT2	0	0.687706	0.406	0.016	0	R-C
CKAP2L	0	0.6865	0.397	0.002	0	R-C
AP2S1	1.16938e-115	0.685029	0.717	0.258	2.5855e-111	R-C
SH3KBP1	1.11681e-85	0.682956	0.594	0.22	2.46927e-81	R-C
GADD45GIP1	1.47816e-110	0.681263	0.687	0.238	3.2682e-106	R-C
HMMR	0	0.680253	0.3	0.002	0	R-C
FSTL1	1.21802e-82	0.680174	0.901	0.505	2.69304e-78	R-C
CBX3	9.71563e-98	0.67914	0.886	0.504	2.14813e-93	R-C
FXYD5	3.40295e-81	0.678207	0.933	0.652	7.52393e-77	R-C
ATP5MF	4.5146e-97	0.676258	0.857	0.424	9.98177e-93	R-C
CMTM3	3.49358e-142	0.676106	0.652	0.18	7.7243e-138	R-C
AP2M1	3.71617e-107	0.674446	0.812	0.356	8.21645e-103	R-C
H2AFZ	1.21982e-64	0.672782	0.968	0.874	2.69703e-60	R-C
SELENOW	6.36099e-86	0.670857	0.853	0.464	1.40641e-81	R-C
MGST3	4.10193e-96	0.670265	0.879	0.482	9.06937e-92	R-C
UBE2S	4.51724e-60	0.666528	0.641	0.301	9.98761e-56	R-C
RRM1	1.09761e-185	0.662589	0.551	0.109	2.42682e-181	R-C
SPDL1	7.00959e-217	0.658479	0.443	0.063	1.54982e-212	R-C
JUN	1.06384e-32	0.655337	0.825	0.671	2.35215e-28	R-C
COL5A1	1.3334e-104	0.653887	0.857	0.365	2.94814e-100	R-C
YWHAQ	1.12275e-86	0.652273	0.933	0.691	2.4824e-82	R-C
PPP1R14B	9.54281e-280	0.65214	0.499	0.063	2.10991e-275	R-C
RRM2	0	0.651587	0.371	0.002	0	R-C
ESCO2	0	0.650109	0.328	0.001	0	R-C
RAB31	2.31848e-143	0.648823	0.676	0.188	5.12617e-139	R-C
CDC20	0	0.648715	0.322	0.005	0	R-C
CENPN	0	0.648215	0.456	0.024	0	R-C
GNAI2	6.03734e-91	0.647955	0.825	0.412	1.33486e-86	R-C
MSN	2.28036e-75	0.647754	0.918	0.575	5.04189e-71	R-C
S100A3	2.20794e-227	0.642779	0.382	0.045	4.88175e-223	R-C
PDLIM7	1.50766e-173	0.642466	0.549	0.115	3.33344e-169	R-C
EIF4EBP1	3.32832e-148	0.641636	0.572	0.138	7.35891e-144	R-C
HHIP	0	0.640073	0.266	0.005	0	R-C
MYL6	3.28048e-90	0.638372	0.981	0.9	7.25314e-86	R-C
PSMA7	1.23018e-99	0.638125	0.991	0.909	2.71993e-95	R-C
RAD21	1.4375e-67	0.63812	0.788	0.44	3.17831e-63	R-C
TTK	0	0.637996	0.328	0.004	0	R-C
POLD2	1.79619e-145	0.637822	0.579	0.145	3.97137e-141	R-C
PTGES	1.27682e-86	0.63455	0.233	0.041	2.82305e-82	R-C
GALNT7	5.03239e-151	0.634303	0.516	0.115	1.11266e-146	R-C
CDH13	1.62978e-138	0.632764	0.438	0.09	3.60343e-134	R-C
IRF1	7.73187e-21	0.632158	0.434	0.25	1.70952e-16	R-C
CENPE	0	0.632049	0.27	0.01	0	R-C
MAD2L1	0	0.632019	0.415	0.015	0	R-C
PPIB	5.09407e-147	0.630351	0.665	0.182	1.1263e-142	R-C
ATP6V0B	9.52037e-95	0.62642	0.795	0.355	2.10495e-90	R-C
ACTR2	2.25916e-93	0.624018	0.881	0.419	4.99501e-89	R-C
HMGN1	3.72264e-121	0.62301	0.695	0.23	8.23075e-117	R-C
IL11	3.57238e-49	0.61848	0.289	0.085	7.89852e-45	R-C
CBX1	9.82484e-91	0.618475	0.721	0.284	2.17227e-86	R-C
AL365357.1	8.03396e-159	0.616972	0.737	0.194	1.77631e-154	R-C
TMOD3	1.69309e-153	0.615975	0.674	0.176	3.74343e-149	R-C
HINT1	4.58643e-63	0.614463	0.927	0.739	1.01406e-58	R-C
CYB5R3	1.52089e-80	0.610018	0.87	0.522	3.36269e-76	R-C
COL1A2	3.40052e-90	0.609931	0.86	0.417	7.51855e-86	R-C
DIAPH3	0	0.608451	0.378	0.003	0	R-C
ANPEP	2.15685e-216	0.607179	0.371	0.045	4.7688e-212	R-C
FDPS	1.73277e-278	0.605338	0.447	0.051	3.83116e-274	R-C
RAB13	1.2592e-77	0.603844	0.654	0.274	2.78408e-73	R-C
PSME2	2.065e-121	0.60119	0.616	0.178	4.56571e-117	R-C
CALD1	2.44514e-84	0.598076	0.816	0.375	5.4062e-80	R-C
TNFRSF12A	4.19625e-46	0.596831	0.857	0.646	9.27791e-42	R-C
NREP	1.01892e-79	0.596497	0.575	0.209	2.25284e-75	R-C
SLC25A5	3.88992e-71	0.596261	0.844	0.486	8.6006e-67	R-C
MYH9	4.1096e-117	0.594129	0.6	0.172	9.08633e-113	R-C
MT-CO1	2.48123e-57	0.593248	0.946	0.935	5.486e-53	R-C
DEK	1.73799e-58	0.592009	0.836	0.533	3.8427e-54	R-C
HIST1H1D	0	0.591793	0.194	0.006	0	R-C
LSM4	7.74303e-211	0.591787	0.544	0.094	1.71198e-206	R-C
H2AFY	3.84531e-217	0.591488	0.59	0.107	8.50199e-213	R-C
PSMA4	1.269e-85	0.591314	0.834	0.415	2.80576e-81	R-C
SMS	4.32023e-164	0.591178	0.555	0.119	9.55202e-160	R-C
SLC25A39	1.01906e-209	0.590901	0.516	0.086	2.25315e-205	R-C
KIF23	0	0.589137	0.348	0.006	0	R-C
RNH1	5.04515e-138	0.586203	0.68	0.197	1.11548e-133	R-C
MAP1B	9.56644e-112	0.584901	0.436	0.103	2.11514e-107	R-C
CKS2	7.20397e-48	0.584749	0.629	0.318	1.5928e-43	R-C
CYC1	5.30454e-140	0.58468	0.592	0.154	1.17283e-135	R-C
CDC42	4.91289e-79	0.581427	0.957	0.688	1.08624e-74	R-C
ELOVL1	2.38507e-236	0.580654	0.566	0.092	5.27338e-232	R-C
DRAP1	1.25149e-121	0.579937	0.674	0.212	2.76705e-117	R-C
FADS2	3.14252e-259	0.578524	0.441	0.053	6.94811e-255	R-C
SPATS2L	2.44759e-105	0.57764	0.689	0.235	5.41163e-101	R-C
CXCL8	1.49831e-15	0.577022	0.188	0.083	3.31277e-11	R-C
MT-ATP8	2.90046e-69	0.576994	0.842	0.479	6.41293e-65	R-C
CIB1	2.75063e-95	0.576505	0.695	0.258	6.08165e-91	R-C
BUB1	0	0.575965	0.32	0.002	0	R-C
S100A16	6.71008e-79	0.575937	0.633	0.242	1.4836e-74	R-C
SRM	2.68179e-145	0.575742	0.467	0.098	5.92945e-141	R-C
ACTG1	3.7327e-70	0.57539	0.989	0.949	8.253e-66	R-C
RABAC1	1.45318e-45	0.57503	0.695	0.401	3.21298e-41	R-C
NDUFB2	1.31242e-73	0.574975	0.873	0.533	2.90176e-69	R-C
S100A11	4.69964e-86	0.574537	0.983	0.896	1.03909e-81	R-C
SPC25	0	0.574162	0.335	0	0	R-C
TKT	3.78555e-86	0.573293	0.609	0.223	8.36985e-82	R-C
LTBP1	3.55987e-94	0.572615	0.572	0.181	7.87086e-90	R-C
TBCB	1.5389e-93	0.571874	0.827	0.376	3.40251e-89	R-C
MCM4	1.21015e-179	0.568098	0.413	0.065	2.67565e-175	R-C
MTCO1P23	0	0.567784	0.313	0.001	0	R-C
SUMO2	2.83916e-80	0.567081	0.916	0.625	6.27739e-76	R-C
YIF1B	9.33123e-138	0.566888	0.521	0.122	2.06314e-133	R-C
NDC80	0	0.566605	0.311	0.003	0	R-C
ACTR3	5.46348e-77	0.565951	0.771	0.364	1.20797e-72	R-C
PPP1CA	3.5909e-253	0.565543	0.564	0.087	7.93947e-249	R-C
IFIT1	3.41478e-43	0.563947	0.151	0.032	7.55008e-39	R-C
CD44	2.77288e-77	0.563336	0.898	0.501	6.13084e-73	R-C
YWHAB	5.04569e-74	0.563153	0.877	0.495	1.1156e-69	R-C
HACD3	1.08633e-103	0.56236	0.689	0.242	2.40187e-99	R-C
MT-CO2	5.37834e-46	0.562225	0.94	0.898	1.18915e-41	R-C
OLFML2B	1.08687e-170	0.56077	0.449	0.078	2.40306e-166	R-C
BUB3	4.4557e-85	0.558895	0.719	0.288	9.85155e-81	R-C
SPCS3	9.28897e-98	0.558542	0.708	0.271	2.05379e-93	R-C
RSU1	1.16691e-137	0.558519	0.626	0.167	2.58005e-133	R-C
P4HB	7.27872e-72	0.55793	0.788	0.418	1.60932e-67	R-C
CTSZ	1.84168e-126	0.557478	0.594	0.161	4.07196e-122	R-C
TMPO	1.87932e-169	0.556503	0.486	0.091	4.15517e-165	R-C
RUVBL2	3.31626e-221	0.556441	0.482	0.072	7.33226e-217	R-C
FABP5	8.93592e-122	0.555629	0.641	0.193	1.97573e-117	R-C
RTN4	3.92042e-66	0.555382	0.888	0.586	8.66806e-62	R-C
ARPC1B	0	0.554127	0.464	0.049	0	R-C
MRPL23	4.39869e-149	0.55399	0.512	0.111	9.7255e-145	R-C
CBR1	1.82368e-127	0.553928	0.579	0.153	4.03216e-123	R-C
BSG	9.10399e-82	0.552904	0.829	0.42	2.01289e-77	R-C
CAV1	4.6564e-56	0.551589	0.883	0.544	1.02953e-51	R-C
VPS29	3.18295e-87	0.549987	0.708	0.287	7.03751e-83	R-C
LOXL2	1.64208e-126	0.549842	0.512	0.124	3.63064e-122	R-C
SCD	8.16357e-51	0.548734	0.454	0.178	1.80497e-46	R-C
RACGAP1	0	0.548491	0.378	0.022	0	R-C
PPM1G	4.57648e-137	0.548083	0.559	0.137	1.01186e-132	R-C
VDAC1	3.75867e-70	0.546749	0.898	0.574	8.31041e-66	R-C
IGFBP5	1.37322e-46	0.546636	0.311	0.101	3.03619e-42	R-C
GSTO1	1.0118e-67	0.546509	0.834	0.453	2.23709e-63	R-C
2021-09-07	1.21165e-60	0.546051	0.933	0.694	2.67896e-56	R-C
TM4SF1	1.13624e-75	0.544844	0.868	0.47	2.51224e-71	R-C
NUTF2	5.48147e-119	0.544786	0.641	0.192	1.21195e-114	R-C
CDK6	3.81612e-162	0.542916	0.4	0.065	8.43744e-158	R-C
SGO2	0	0.542374	0.337	0.021	0	R-C
ERLIN1	2.31561e-160	0.540281	0.512	0.104	5.11982e-156	R-C
CAPN2	1.17048e-82	0.539669	0.711	0.288	2.58794e-78	R-C
ITGA5	2.51642e-136	0.537924	0.594	0.152	5.5638e-132	R-C
CENPM	0	0.536293	0.348	0.003	0	R-C
SET	9.94515e-71	0.536221	0.847	0.478	2.19887e-66	R-C
LMAN1	2.17061e-56	0.535178	0.864	0.532	4.79922e-52	R-C
CNIH4	6.69457e-82	0.534047	0.741	0.311	1.48017e-77	R-C
MT-ATP6	3.90307e-58	0.533298	0.933	0.917	8.62968e-54	R-C
AURKAIP1	3.48226e-132	0.53251	0.566	0.144	7.69927e-128	R-C
2021-09-11	4.86385e-151	0.532162	0.607	0.144	1.0754e-146	R-C
UQCRQ	1.4486e-64	0.531749	0.909	0.556	3.20285e-60	R-C
UQCRC1	1.48012e-147	0.53028	0.559	0.13	3.27256e-143	R-C
UBE2L3	1.34886e-76	0.529491	0.829	0.397	2.98232e-72	R-C
AGTRAP	1.19825e-128	0.528853	0.486	0.113	2.64934e-124	R-C
CALM3	7.4096e-91	0.527763	0.568	0.184	1.63826e-86	R-C
JPT1	2.96014e-65	0.527383	0.564	0.219	6.54486e-61	R-C
TPGS2	3.64928e-173	0.527054	0.555	0.113	8.06856e-169	R-C
ATP5MC3	5.97766e-67	0.526385	0.853	0.491	1.32166e-62	R-C
FADS1	7.35091e-115	0.524774	0.479	0.119	1.62529e-110	R-C
ARL2	3.1596e-105	0.521908	0.616	0.195	6.98588e-101	R-C
KNL1	0	0.521761	0.287	0.001	0	R-C
GTF3A	4.23081e-96	0.521723	0.557	0.175	9.35433e-92	R-C
FDFT1	3.67657e-79	0.52103	0.577	0.207	8.12889e-75	R-C
HP1BP3	1.21776e-60	0.518996	0.832	0.473	2.69248e-56	R-C
NCAPG	0	0.518751	0.326	0.002	0	R-C
MT-ND4L	2.53952e-58	0.518676	0.922	0.822	5.61487e-54	R-C
GGH	9.81039e-182	0.517373	0.482	0.084	2.16908e-177	R-C
TUBB6	2.85488e-78	0.517052	0.62	0.239	6.31214e-74	R-C
ARL4A	1.47475e-63	0.516499	0.43	0.142	3.26068e-59	R-C
GMNN	1.33209e-101	0.515874	0.492	0.135	2.94525e-97	R-C
GINS2	0	0.515081	0.33	0.012	0	R-C
SLC26A2	7.96768e-49	0.514132	0.462	0.188	1.76165e-44	R-C
S100A6	3.71194e-62	0.51413	0.996	0.989	8.20711e-58	R-C
HIST1H2AJ	0	0.513386	0.188	0.001	0	R-C
PRR11	0	0.512487	0.276	0.003	0	R-C
CCL2	5.8369e-68	0.512205	0.21	0.04	1.29054e-63	R-C
CTSB	6.57589e-37	0.510183	0.875	0.623	1.45393e-32	R-C
BANF1	1.56086e-62	0.508809	0.838	0.468	3.45107e-58	R-C
SLC9A3R2	0	0.508003	0.326	0.023	0	R-C
ATP5F1E	2.74544e-63	0.507964	0.972	0.76	6.07017e-59	R-C
MGLL	3.80248e-108	0.507881	0.423	0.099	8.40729e-104	R-C
PSIP1	9.50715e-129	0.507026	0.536	0.132	2.10203e-124	R-C
PSMC3	1.01717e-79	0.506598	0.631	0.241	2.24896e-75	R-C
VKORC1	2.24584e-42	0.505962	0.853	0.603	4.96556e-38	R-C
MZT2A	2.01542e-112	0.505878	0.557	0.155	4.45608e-108	R-C
MT-CYB	6.5609e-45	0.504728	0.933	0.916	1.45061e-40	R-C
FLOT1	4.2625e-88	0.504022	0.637	0.231	9.42439e-84	R-C
NUDT1	1.74726e-238	0.503667	0.419	0.051	3.86319e-234	R-C
TMEM50A	1.14537e-81	0.503141	0.793	0.349	2.53242e-77	R-C
BLOC1S1	1.74524e-136	0.50297	0.54	0.127	3.85873e-132	R-C
KDELR3	6.97995e-47	0.502817	0.676	0.349	1.54327e-42	R-C
SIVA1	6.52948e-52	0.501908	0.674	0.327	1.44367e-47	R-C
RALB	2.32645e-124	0.501905	0.549	0.141	5.14378e-120	R-C
NUF2	0	0.501814	0.283	0.001	0	R-C
MYDGF	9.89447e-40	0.501789	0.797	0.517	2.18767e-35	R-C
ID1	7.95165e-41	0.501481	0.635	0.339	1.75811e-36	R-C
ANP32B	2.90976e-57	0.500552	0.765	0.39	6.43348e-53	R-C
CLMP	4.99601e-105	0.500181	0.618	0.188	1.10462e-100	R-C
TGM2	3.39073e-79	0.499313	0.413	0.117	7.49691e-75	R-C
OSTC	3.71139e-41	0.498364	0.838	0.555	8.20588e-37	R-C
LAMTOR2	2.95473e-90	0.497988	0.611	0.206	6.53292e-86	R-C
2021-09-02	2.38476e-67	0.497428	0.786	0.38	5.2727e-63	R-C
PALLD	1.03724e-108	0.494454	0.473	0.119	2.29335e-104	R-C
FBXO5	3.44947e-136	0.492672	0.294	0.043	7.62678e-132	R-C
HMGB2	1.36264e-27	0.491888	0.624	0.384	3.0128e-23	R-C
SUMO3	6.31346e-100	0.491622	0.611	0.195	1.39591e-95	R-C
PHPT1	9.80889e-64	0.491337	0.808	0.421	2.16875e-59	R-C
RPS2P5	1.81768e-125	0.490756	0.564	0.143	4.01889e-121	R-C
CCDC34	6.56617e-176	0.490518	0.363	0.051	1.45178e-171	R-C
PSMB3	3.61403e-69	0.490043	0.793	0.392	7.99063e-65	R-C
MCM7	6.26876e-225	0.489779	0.408	0.051	1.38602e-220	R-C
SLC16A3	1.92101e-114	0.489429	0.436	0.102	4.24734e-110	R-C
TSPO	2.23909e-54	0.489311	0.901	0.633	4.95064e-50	R-C
DDX39A	7.52066e-107	0.487511	0.523	0.143	1.66282e-102	R-C
RPS2	1.18496e-30	0.487458	0.998	0.989	2.61996e-26	R-C
POLR2L	4.44884e-52	0.486708	0.879	0.567	9.83638e-48	R-C
COX6A1	1.75289e-58	0.485595	0.873	0.548	3.87565e-54	R-C
FAM114A1	2.39035e-53	0.484275	0.857	0.516	5.28507e-49	R-C
HIST1H3B	0	0.481669	0.225	0.002	0	R-C
CDCA8	0	0.4804	0.266	0.004	0	R-C
NDUFS8	5.6205e-107	0.480244	0.527	0.146	1.24269e-102	R-C
PRAF2	6.41974e-73	0.479651	0.605	0.229	1.4194e-68	R-C
B2M	3.81713e-30	0.478381	0.987	0.985	8.43967e-26	R-C
TUBG1	0	0.478352	0.371	0.03	0	R-C
LMNA	7.11103e-43	0.478209	0.933	0.695	1.57225e-38	R-C
PSMB6	2.46004e-53	0.477513	0.784	0.421	5.43914e-49	R-C
ARHGAP11A	0	0.477215	0.285	0.006	0	R-C
KPNA2	1.38295e-29	0.476809	0.484	0.249	3.0577e-25	R-C
MCUB	7.57393e-85	0.476522	0.568	0.194	1.6746e-80	R-C
PIMREG	0	0.474463	0.307	0.002	0	R-C
PCMT1	1.95356e-71	0.474117	0.665	0.278	4.31931e-67	R-C
CXCL3	3.16644e-34	0.473717	0.125	0.028	7.001e-30	R-C
MRPL41	7.15339e-109	0.472367	0.568	0.162	1.58161e-104	R-C
MTCH1	1.08162e-93	0.472162	0.644	0.225	2.39147e-89	R-C
PLOD1	2.91628e-70	0.472134	0.635	0.254	6.44789e-66	R-C
FIBP	7.76756e-138	0.471797	0.536	0.125	1.71741e-133	R-C
DNAJC15	1.69564e-64	0.470731	0.745	0.346	3.74905e-60	R-C
GAS2L3	0	0.470324	0.251	0.011	0	R-C
ATP5PD	4.89468e-54	0.469814	0.823	0.491	1.08221e-49	R-C
SURF4	1.26993e-74	0.469786	0.674	0.273	2.8078e-70	R-C
DCTN3	2.77108e-70	0.469589	0.622	0.245	6.12685e-66	R-C
DEPDC1	0	0.469266	0.276	0.001	0	R-C
NDUFAF3	7.31968e-57	0.468397	0.672	0.314	1.61838e-52	R-C
PRDX5	2.21388e-48	0.467532	0.732	0.398	4.8949e-44	R-C
TSPAN4	1.39633e-90	0.466578	0.546	0.171	3.08728e-86	R-C
TECR	3.90381e-75	0.466436	0.577	0.21	8.63132e-71	R-C
NDUFS6	2.90415e-76	0.465917	0.641	0.244	6.42109e-72	R-C
MT-RNR1	6.83822e-24	0.465833	0.965	0.952	1.51193e-19	R-C
TMED9	1.22279e-47	0.465799	0.79	0.476	2.7036e-43	R-C
UQCC2	5.99419e-111	0.465543	0.503	0.128	1.32532e-106	R-C
HM13	6.05167e-71	0.465485	0.611	0.242	1.33802e-66	R-C
SKA3	0	0.464811	0.315	0.002	0	R-C
DYNC1I2	5.12103e-63	0.464532	0.721	0.334	1.13226e-58	R-C
TSPAN3	3.38223e-57	0.464153	0.667	0.315	7.47811e-53	R-C
DNAJC9	3.06975e-147	0.464	0.391	0.067	6.78722e-143	R-C
PSMB5	7.79554e-57	0.463496	0.803	0.439	1.72359e-52	R-C
HAPLN1	9.6088e-05	0.462948	0.836	0.798	1	R-C
UFD1	6.0098e-89	0.462861	0.581	0.191	1.32877e-84	R-C
SPOCK1	3.80669e-134	0.462523	0.413	0.08	8.41659e-130	R-C
COX7A2	1.31958e-53	0.462342	0.957	0.786	2.91759e-49	R-C
HELLS	9.89722e-262	0.46192	0.324	0.028	2.18828e-257	R-C
CD99	5.65804e-62	0.46108	0.978	0.83	1.25099e-57	R-C
ID3	7.09387e-36	0.460265	0.609	0.317	1.56845e-31	R-C
ELOB	2.84637e-50	0.460011	0.911	0.636	6.29331e-46	R-C
MCM3	1.06824e-187	0.459879	0.335	0.041	2.36188e-183	R-C
P3H1	1.18064e-128	0.459466	0.503	0.118	2.61039e-124	R-C
GOLM1	2.62656e-55	0.459385	0.741	0.376	5.80731e-51	R-C
HCFC1R1	1.71372e-47	0.457711	0.624	0.297	3.78904e-43	R-C
CARHSP1	8.02992e-174	0.456336	0.454	0.077	1.77541e-169	R-C
ICMT	5.56222e-218	0.455303	0.408	0.052	1.22981e-213	R-C
MRPL14	2.14446e-102	0.454764	0.562	0.162	4.74141e-98	R-C
HDGF	7.99665e-93	0.454662	0.525	0.155	1.76806e-88	R-C
PIN1	1.2313e-215	0.454101	0.451	0.064	2.7224e-211	R-C
MELK	0	0.454015	0.33	0.002	0	R-C
GNB2	1.15453e-117	0.453313	0.477	0.115	2.55266e-113	R-C
RCN3	3.85218e-62	0.453	0.637	0.273	8.51717e-58	R-C
RBX1	4.31011e-59	0.45226	0.788	0.412	9.52966e-55	R-C
RCN2	8.05625e-51	0.452096	0.693	0.357	1.78124e-46	R-C
ATP6AP2	9.02437e-69	0.450106	0.687	0.297	1.99529e-64	R-C
NDUFA6	1.93122e-54	0.449802	0.814	0.454	4.26993e-50	R-C
PDCD5	1.47701e-58	0.449799	0.814	0.423	3.26567e-54	R-C
PSMD8	4.00562e-57	0.449021	0.821	0.449	8.85642e-53	R-C
FANCI	0	0.448625	0.326	0.004	0	R-C
ACTN1	3.13885e-74	0.447672	0.672	0.263	6.94e-70	R-C
PCOLCE	1.18135e-50	0.447036	0.702	0.352	2.61197e-46	R-C
TPPP3	2.80112e-43	0.445215	0.235	0.068	6.19329e-39	R-C
COPE	8.13459e-71	0.444571	0.683	0.288	1.79856e-66	R-C
SNRPG	1.06717e-50	0.444554	0.89	0.612	2.35951e-46	R-C
PSMD2	6.14929e-81	0.444083	0.585	0.201	1.35961e-76	R-C
MDH2	8.97358e-65	0.443979	0.637	0.266	1.98406e-60	R-C
ALCAM	9.68297e-65	0.442825	0.259	0.061	2.1409e-60	R-C
FAM111B	0	0.442772	0.233	0.008	0	R-C
TXNDC17	4.67421e-62	0.442092	0.695	0.312	1.03347e-57	R-C
RAB32	1.80186e-110	0.441856	0.46	0.111	3.98392e-106	R-C
MTCH2	2.6907e-131	0.441372	0.516	0.121	5.94913e-127	R-C
SQLE	1.76401e-54	0.44125	0.611	0.271	3.90023e-50	R-C
MLEC	4.13927e-61	0.441232	0.562	0.224	9.15192e-57	R-C
TXNL4A	1.06313e-67	0.44069	0.592	0.231	2.35058e-63	R-C
UQCRFS1	6.86579e-76	0.439215	0.598	0.221	1.51803e-71	R-C
ANXA2P2	1.16313e-189	0.438945	0.469	0.076	2.57167e-185	R-C
MANF	3.14346e-60	0.437705	0.676	0.306	6.95019e-56	R-C
ISLR	8.12517e-26	0.43761	0.883	0.746	1.79647e-21	R-C
CLSPN	1.06165e-286	0.437467	0.253	0.015	2.34731e-282	R-C
COMMD4	3.98623e-162	0.437378	0.384	0.061	8.81356e-158	R-C
COX5A	2.7295e-61	0.437339	0.726	0.34	6.03493e-57	R-C
CXCL2	4.57157e-20	0.436703	0.231	0.099	1.01078e-15	R-C
MARCKS	6.76819e-108	0.436277	0.333	0.064	1.49645e-103	R-C
USP1	7.28364e-72	0.435949	0.544	0.192	1.61041e-67	R-C
PARP1	9.47354e-110	0.435546	0.423	0.096	2.0946e-105	R-C
FLNA	2.15594e-93	0.435312	0.559	0.17	4.76679e-89	R-C
NSD2	4.29418e-299	0.434561	0.361	0.03	9.49443e-295	R-C
CKAP5	2.28093e-73	0.434417	0.423	0.126	5.04313e-69	R-C
2021-09-10	2.97408e-60	0.434154	0.665	0.299	6.5757e-56	R-C
POLR2E	1.17987e-107	0.432064	0.49	0.125	2.60868e-103	R-C
RDX	1.58847e-64	0.431986	0.687	0.295	3.51212e-60	R-C
PLAUR	7.48e-50	0.431109	0.806	0.46	1.65383e-45	R-C
CSTB	1.94022e-34	0.430644	0.868	0.597	4.28983e-30	R-C
HAUS1	2.28123e-121	0.430515	0.447	0.098	5.04381e-117	R-C
CD63	2.31051e-53	0.430251	0.989	0.94	5.10854e-49	R-C
CDKN2D	4.23925e-146	0.430233	0.268	0.034	9.37298e-142	R-C
ACADVL	1.33453e-85	0.428351	0.508	0.156	2.95065e-81	R-C
PSMC5	7.77628e-73	0.428196	0.596	0.225	1.71933e-68	R-C
FAM96A	5.76191e-107	0.42781	0.516	0.136	1.27396e-102	R-C
FOXP1	7.48277e-59	0.427442	0.551	0.218	1.65444e-54	R-C
GNB1	3.18998e-81	0.426719	0.536	0.172	7.05304e-77	R-C
LAMB3	5.87926e-190	0.42624	0.248	0.023	1.2999e-185	R-C
GSPT1	8.48481e-50	0.425841	0.598	0.271	1.87599e-45	R-C
TALDO1	7.1937e-46	0.425271	0.693	0.37	1.59053e-41	R-C
COX6C	1.23818e-49	0.424991	0.933	0.679	2.73762e-45	R-C
KIF2C	0	0.424917	0.24	0.004	0	R-C
EIF6	3.1756e-64	0.424904	0.633	0.257	7.02124e-60	R-C
SLBP	6.1498e-73	0.424746	0.482	0.159	1.35972e-68	R-C
SLC25A1	3.59837e-137	0.424715	0.354	0.06	7.95599e-133	R-C
HIGD1A	1.18956e-69	0.423044	0.65	0.263	2.63011e-65	R-C
PRDX2	5.77767e-57	0.422953	0.587	0.249	1.27744e-52	R-C
CCNA2	0	0.422824	0.255	0.003	0	R-C
TXN	1.48386e-56	0.422781	0.972	0.817	3.28082e-52	R-C
ZFR	4.92817e-29	0.422689	0.749	0.477	1.08962e-24	R-C
CCT5	2.07516e-51	0.422457	0.726	0.369	4.58818e-47	R-C
NCAPG2	0	0.422048	0.333	0.016	0	R-C
NDUFC2	9.56565e-61	0.422025	0.683	0.307	2.11497e-56	R-C
BEND6	1.93087e-154	0.421549	0.339	0.05	4.26916e-150	R-C
MT-CO3	2.23878e-33	0.420938	0.933	0.926	4.94993e-29	R-C
CDCA3	0	0.419918	0.251	0.001	0	R-C
SMC1A	1.51516e-104	0.419314	0.514	0.135	3.35001e-100	R-C
NDUFA12	1.14685e-67	0.418883	0.674	0.279	2.53568e-63	R-C
ZEB1	1.5036e-41	0.418491	0.629	0.312	3.32446e-37	R-C
STMP1	1.95229e-52	0.417874	0.68	0.335	4.31652e-48	R-C
AXL	3.25583e-101	0.416908	0.402	0.093	7.19863e-97	R-C
CLTA	6.59575e-64	0.416207	0.687	0.299	1.45832e-59	R-C
HTRA1	1.18455e-59	0.41571	0.946	0.609	2.61903e-55	R-C
DPT	9.08823e-70	0.415238	0.797	0.354	2.00941e-65	R-C
ATP5MD	2.92373e-45	0.414877	0.883	0.556	6.46438e-41	R-C
EXOSC8	1.05264e-81	0.41403	0.555	0.183	2.32738e-77	R-C
RHEB	2.69466e-40	0.413294	0.765	0.447	5.95788e-36	R-C
OAZ1	5.91708e-43	0.413125	0.955	0.803	1.30827e-38	R-C
MINOS1	2.09123e-73	0.412896	0.635	0.241	4.62371e-69	R-C
ENG	4.36201e-154	0.41169	0.436	0.078	9.6444e-150	R-C
EHD2	1.09602e-102	0.411625	0.46	0.115	2.4233e-98	R-C
BIRC3	1.11797e-31	0.411048	0.309	0.122	2.47182e-27	R-C
CBX5	3.0679e-41	0.410857	0.821	0.49	6.78312e-37	R-C
RPN1	5.02172e-61	0.410825	0.652	0.28	1.1103e-56	R-C
PDZD11	9.07097e-95	0.410644	0.488	0.135	2.00559e-90	R-C
LMAN2	7.46133e-58	0.410106	0.613	0.264	1.6497e-53	R-C
ATP5F1A	3.87592e-44	0.409729	0.695	0.375	8.56966e-40	R-C
NUDCD2	2.80304e-92	0.408017	0.443	0.116	6.19753e-88	R-C
ATL3	4.30098e-57	0.407921	0.553	0.221	9.50946e-53	R-C
SYNE2	7.51449e-170	0.406792	0.317	0.04	1.66145e-165	R-C
NME1	1.16454e-52	0.4067	0.603	0.269	2.57479e-48	R-C
C4orf48	7.55397e-102	0.40572	0.428	0.104	1.67018e-97	R-C
MFAP2	1.10297e-137	0.405183	0.365	0.062	2.43866e-133	R-C
SMIM10L1	1.8333e-95	0.405163	0.462	0.124	4.05342e-91	R-C
PPIC	9.0594e-49	0.404555	0.678	0.332	2.00303e-44	R-C
HSBP1	7.16111e-47	0.404509	0.862	0.536	1.58332e-42	R-C
F3	8.89958e-231	0.404504	0.246	0.018	1.9677e-226	R-C
CD58	5.9324e-81	0.404338	0.486	0.149	1.31165e-76	R-C
CCDC124	3.82277e-113	0.404139	0.43	0.097	8.45215e-109	R-C
NCAPD3	1.03286e-199	0.403808	0.361	0.044	2.28365e-195	R-C
MDH1	6.68071e-52	0.403749	0.737	0.367	1.47711e-47	R-C
BUB1B	0	0.403368	0.263	0.001	0	R-C
MTCO1P12	2.39326e-108	0.401993	0.516	0.134	5.29149e-104	R-C
CCDC167	2.45761e-125	0.401497	0.378	0.072	5.43378e-121	R-C
WDR34	1.97068e-212	0.401322	0.38	0.046	4.35718e-208	R-C
LRRC17	1.01366e-134	0.401196	0.181	0.017	2.2412e-130	R-C
C3orf14	2.0786e-249	0.398929	0.356	0.035	4.59579e-245	R-C
HPF1	4.03768e-75	0.398662	0.495	0.157	8.92731e-71	R-C
CAV2	1.39004e-71	0.398584	0.544	0.191	3.07338e-67	R-C
DHRS7	1.03396e-55	0.398572	0.482	0.182	2.28609e-51	R-C
NDUFB10	3.86871e-52	0.398564	0.65	0.301	8.55372e-48	R-C
AP1S2	2.10594e-100	0.398257	0.497	0.134	4.65624e-96	R-C
CMC2	7.14515e-75	0.397609	0.529	0.176	1.57979e-70	R-C
C1QBP	6.71863e-72	0.396824	0.473	0.153	1.48549e-67	R-C
SNX7	2.22487e-108	0.396659	0.495	0.126	4.91919e-104	R-C
KDELR1	1.55916e-39	0.396323	0.816	0.524	3.44731e-35	R-C
NEDD8	1.52526e-47	0.395643	0.778	0.423	3.37236e-43	R-C
MIS18BP1	5.92119e-124	0.394128	0.378	0.072	1.30918e-119	R-C
PRKDC	3.24097e-56	0.394088	0.577	0.234	7.16578e-52	R-C
SNRPB	5.43249e-56	0.393321	0.713	0.337	1.20112e-51	R-C
HJURP	0	0.392323	0.225	0	0	R-C
NAP1L4	3.3848e-56	0.392075	0.665	0.295	7.48379e-52	R-C
FAM111A	1.87749e-117	0.391899	0.35	0.066	4.15113e-113	R-C
DUSP23	2.32081e-135	0.39186	0.378	0.067	5.13131e-131	R-C
DKK3	3.6085e-109	0.391332	0.317	0.059	7.97838e-105	R-C
PDAP1	1.48167e-60	0.390948	0.639	0.268	3.27598e-56	R-C
YIF1A	1.23566e-51	0.390861	0.533	0.225	2.73205e-47	R-C
XRCC5	1.73316e-37	0.390491	0.827	0.553	3.83201e-33	R-C
KIFC1	0	0.390466	0.279	0.003	0	R-C
ARL6IP5	6.6482e-38	0.390302	0.898	0.653	1.46992e-33	R-C
GNB4	2.34563e-161	0.390192	0.376	0.057	5.1862e-157	R-C
BPGM	1.66292e-42	0.389755	0.674	0.351	3.67671e-38	R-C
BRCA2	1.34064e-289	0.389704	0.289	0.02	2.96415e-285	R-C
KNSTRN	0	0.387874	0.22	0.01	0	R-C
PTMA	3.13052e-54	0.387808	1	0.996	6.92157e-50	R-C
ATP5F1B	5.14556e-42	0.387655	0.836	0.543	1.13768e-37	R-C
PRDX1	9.49159e-26	0.387391	0.894	0.79	2.09859e-21	R-C
GNG5	1.2785e-40	0.387119	0.862	0.571	2.82677e-36	R-C
GPX4	9.30516e-29	0.387116	0.803	0.546	2.05737e-24	R-C
ACAT2	1.88059e-146	0.387041	0.384	0.065	4.15798e-142	R-C
PSMB7	8.51225e-53	0.386861	0.765	0.377	1.88206e-48	R-C
CAST	7.25317e-40	0.386505	0.784	0.451	1.60368e-35	R-C
ESD	6.5916e-53	0.385882	0.715	0.345	1.4574e-48	R-C
TXNDC9	8.68987e-105	0.385744	0.521	0.139	1.92133e-100	R-C
PRDX3	1.3289e-60	0.385714	0.659	0.28	2.9382e-56	R-C
SORBS2	3.93161e-163	0.385615	0.309	0.04	8.69278e-159	R-C
SAE1	2.73146e-154	0.385567	0.393	0.065	6.03926e-150	R-C
LDHB	2.86264e-38	0.385459	0.767	0.483	6.32929e-34	R-C
AL513283.1	1.20741e-228	0.385403	0.231	0.016	2.66959e-224	R-C
TMED3	8.53455e-47	0.384981	0.505	0.212	1.88699e-42	R-C
GTSE1	0	0.384592	0.233	0.003	0	R-C
PAICS	9.76055e-74	0.384416	0.523	0.173	2.15806e-69	R-C
TMCO3	2.21662e-52	0.384277	0.521	0.211	4.90095e-48	R-C
NDUFB6	2.14569e-46	0.384138	0.762	0.415	4.74412e-42	R-C
MAD2L2	1.18891e-135	0.384105	0.365	0.063	2.62868e-131	R-C
LDHA	1.00675e-36	0.383671	0.976	0.924	2.22592e-32	R-C
REEP3	9.28733e-52	0.383378	0.648	0.297	2.05343e-47	R-C
CD47	1.19622e-55	0.382239	0.635	0.276	2.64483e-51	R-C
PCSK1	7.68238e-67	0.38192	0.203	0.039	1.69857e-62	R-C
EZH2	5.83734e-76	0.381388	0.365	0.095	1.29064e-71	R-C
PGM1	8.84388e-39	0.381143	0.514	0.245	1.95538e-34	R-C
CNRIP1	2.25217e-78	0.380869	0.525	0.167	4.97954e-74	R-C
KIF4A	0	0.380769	0.231	0.004	0	R-C
SYPL1	1.35074e-59	0.380747	0.644	0.27	2.98649e-55	R-C
KIF5B	1.15298e-29	0.380729	0.786	0.508	2.54924e-25	R-C
BCAP31	9.56119e-48	0.380267	0.646	0.31	2.11398e-43	R-C
MYBL1	8.03985e-156	0.3802	0.279	0.034	1.77761e-151	R-C
APLP2	3.34468e-42	0.380155	0.734	0.404	7.39508e-38	R-C
DPM2	1.93843e-96	0.380023	0.454	0.116	4.28587e-92	R-C
BDKRB1	3.50397e-43	0.379651	0.231	0.065	7.74728e-39	R-C
PLAU	3.89349e-104	0.379543	0.214	0.03	8.60851e-100	R-C
ANP32E	2.5169e-45	0.379153	0.639	0.313	5.56487e-41	R-C
RPA3	8.56296e-48	0.378758	0.594	0.272	1.89327e-43	R-C
MEA1	9.26699e-96	0.378603	0.484	0.131	2.04893e-91	R-C
MAP4K4	2.50859e-70	0.378264	0.404	0.118	5.5465e-66	R-C
DCTN2	5.82319e-94	0.377886	0.477	0.13	1.28751e-89	R-C
TMX3	1.06769e-70	0.377847	0.479	0.153	2.36066e-66	R-C
GRN	3.94129e-57	0.377589	0.605	0.256	8.7142e-53	R-C
ORMDL2	1.27203e-102	0.377431	0.415	0.097	2.81246e-98	R-C
STX2	1.07674e-100	0.37736	0.423	0.101	2.38068e-96	R-C
HMGA1	1.27181e-44	0.376812	0.46	0.186	2.81196e-40	R-C
RAB5C	2.18013e-75	0.376752	0.51	0.166	4.82027e-71	R-C
RAD51AP1	0	0.376414	0.261	0.005	0	R-C
NDUFB8	1.15616e-50	0.375989	0.605	0.267	2.55627e-46	R-C
SNF8	7.09232e-101	0.375811	0.473	0.123	1.56811e-96	R-C
SNRPC	5.3703e-47	0.375637	0.683	0.338	1.18737e-42	R-C
HSPA4	7.37824e-52	0.375551	0.629	0.274	1.63133e-47	R-C
HINT2	4.43246e-83	0.374797	0.417	0.112	9.80017e-79	R-C
CENPH	0	0.37441	0.307	0.02	0	R-C
UBB	4.20593e-43	0.374309	0.955	0.772	9.2993e-39	R-C
RHOA	1.00643e-56	0.373822	0.985	0.848	2.22521e-52	R-C
TRAPPC1	1.89595e-104	0.373678	0.367	0.078	4.19195e-100	R-C
MRPL37	1.52404e-101	0.373445	0.423	0.101	3.36966e-97	R-C
MRPS34	1.87604e-140	0.373428	0.387	0.068	4.14793e-136	R-C
COPS9	8.87374e-44	0.372917	0.821	0.483	1.96198e-39	R-C
SUCLG1	6.5739e-46	0.372744	0.752	0.402	1.45349e-41	R-C
TMEM208	1.99041e-59	0.3727	0.499	0.181	4.40079e-55	R-C
GPAA1	5.57394e-99	0.372654	0.462	0.119	1.2324e-94	R-C
MRPS15	1.67154e-68	0.37259	0.486	0.162	3.69577e-64	R-C
SPTBN1	4.36465e-47	0.371727	0.616	0.272	9.65024e-43	R-C
PMM1	1.57879e-120	0.370987	0.404	0.083	3.49072e-116	R-C
WASHC3	9.14776e-63	0.370824	0.57	0.216	2.02257e-58	R-C
CCT7	1.33586e-59	0.370355	0.624	0.256	2.9536e-55	R-C
TUFM	3.0107e-87	0.369939	0.475	0.135	6.65665e-83	R-C
RAB11A	3.35479e-71	0.369851	0.568	0.201	7.41743e-67	R-C
NUCB2	6.98143e-28	0.369828	0.97	0.853	1.54359e-23	R-C
NOL7	6.02183e-42	0.369161	0.721	0.385	1.33143e-37	R-C
HIGD2A	1.29183e-81	0.368405	0.438	0.124	2.85625e-77	R-C
CD70	4.34851e-103	0.368387	0.233	0.036	9.61455e-99	R-C
RER1	8.04667e-68	0.368229	0.59	0.22	1.77912e-63	R-C
PLIN3	3.28681e-143	0.367644	0.356	0.058	7.26713e-139	R-C
HDAC2	5.87566e-67	0.367322	0.575	0.212	1.29911e-62	R-C
ITGB3BP	2.39139e-96	0.367249	0.374	0.085	5.28737e-92	R-C
PSMD7	4.08046e-90	0.36664	0.495	0.139	9.0219e-86	R-C
SHCBP1	0	0.366242	0.266	0.001	0	R-C
DNAJB11	3.74607e-82	0.366198	0.531	0.168	8.28257e-78	R-C
ITGA6	9.609e-128	0.366186	0.335	0.056	2.12455e-123	R-C
CYBA	2.21479e-45	0.365847	0.328	0.112	4.8969e-41	R-C
TGFB1I1	3.83643e-158	0.365777	0.356	0.053	8.48235e-154	R-C
SSNA1	2.00818e-151	0.365686	0.387	0.064	4.44009e-147	R-C
TIMM13	1.86929e-78	0.365536	0.492	0.15	4.13301e-74	R-C
SCARB2	3.94019e-53	0.365495	0.683	0.308	8.71177e-49	R-C
ZWINT	0	0.365406	0.298	0.009	0	R-C
PTMAP2	1.66027e-43	0.365364	0.691	0.353	3.67087e-39	R-C
SNRPD2	1.07426e-36	0.365062	0.911	0.684	2.3752e-32	R-C
PSMD4	1.0308e-50	0.364655	0.631	0.283	2.2791e-46	R-C
ECHS1	8.18947e-53	0.364189	0.577	0.242	1.81069e-48	R-C
LMF2	3.73945e-222	0.364188	0.38	0.045	8.26792e-218	R-C
AQP1	4.6556e-59	0.364091	0.199	0.041	1.02935e-54	R-C
SIGMAR1	3.13405e-94	0.36401	0.436	0.112	6.92939e-90	R-C
OST4	4.57381e-36	0.363913	0.877	0.604	1.01127e-31	R-C
PGP	0	0.363049	0.287	0.009	0	R-C
GLO1	2.62656e-43	0.362827	0.715	0.379	5.80732e-39	R-C
HIST1H2AH	0	0.362779	0.188	0.007	0	R-C
CD276	3.15415e-132	0.362251	0.406	0.077	6.97382e-128	R-C
VDAC2	3.20975e-44	0.36205	0.793	0.454	7.09677e-40	R-C
TUSC3	3.28671e-108	0.361681	0.402	0.089	7.26692e-104	R-C
IMMT	1.1469e-83	0.361387	0.464	0.133	2.53581e-79	R-C
FAM3C	1.92156e-55	0.361274	0.633	0.273	4.24858e-51	R-C
AURKA	1.83519e-159	0.361265	0.197	0.017	4.05761e-155	R-C
CCND3	1.02049e-154	0.361095	0.363	0.056	2.25631e-150	R-C
UBE2I	7.36879e-67	0.361067	0.659	0.261	1.62924e-62	R-C
LRRC15	9.92844e-57	0.360664	0.328	0.097	2.19518e-52	R-C
ARF5	5.42316e-159	0.360517	0.38	0.059	1.19906e-154	R-C
RPL26L1	4.93277e-53	0.360406	0.562	0.231	1.09064e-48	R-C
SKA1	0	0.360298	0.235	0.001	0	R-C
LIMA1	1.32664e-37	0.360182	0.438	0.19	2.93319e-33	R-C
TPM1	5.3248e-47	0.359985	0.633	0.288	1.17731e-42	R-C
BCL7C	2.23599e-109	0.359946	0.333	0.064	4.94376e-105	R-C
RTL8C	8.26486e-49	0.359874	0.581	0.254	1.82736e-44	R-C
SH3GLB1	1.33231e-41	0.359692	0.732	0.392	2.94573e-37	R-C
MRPL17	2.47333e-66	0.359295	0.451	0.145	5.46853e-62	R-C
NUDT5	4.55225e-87	0.358686	0.499	0.145	1.0065e-82	R-C
C1orf122	8.25337e-53	0.358502	0.501	0.197	1.82482e-48	R-C
ITGAE	3.3612e-93	0.358489	0.445	0.115	7.4316e-89	R-C
EVA1B	3.90179e-90	0.35848	0.413	0.105	8.62686e-86	R-C
RECQL	1.2399e-60	0.358274	0.605	0.238	2.74141e-56	R-C
COA3	1.49983e-67	0.357493	0.512	0.176	3.31612e-63	R-C
PSMD14	3.64596e-52	0.35724	0.678	0.31	8.06122e-48	R-C
ANAPC13	2.69515e-58	0.356848	0.473	0.166	5.95897e-54	R-C
RALBP1	9.01046e-67	0.356842	0.557	0.199	1.99221e-62	R-C
VPS28	3.07238e-65	0.356029	0.555	0.203	6.79303e-61	R-C
AC010343.3	1.19202e-136	0.355746	0.296	0.043	2.63555e-132	R-C
MZT1	1.20134e-81	0.355717	0.473	0.136	2.65616e-77	R-C
RFC2	7.01527e-147	0.3557	0.32	0.046	1.55108e-142	R-C
BAX	1.81082e-126	0.35552	0.387	0.074	4.00372e-122	R-C
SF3B5	1.23384e-33	0.35542	0.762	0.471	2.72802e-29	R-C
EIF3I	1.95772e-34	0.355371	0.812	0.527	4.32853e-30	R-C
PRMT1	7.03041e-73	0.355269	0.514	0.169	1.55442e-68	R-C
CNN3	1.1457e-55	0.355194	0.687	0.303	2.53314e-51	R-C
SERPINH1	1.05617e-47	0.354988	0.687	0.325	2.33518e-43	R-C
NBL1	2.78191e-79	0.354723	0.354	0.089	6.1508e-75	R-C
HSPA6	2.74353e-07	0.354687	0.276	0.184	0.00606595	R-C
PSMB2	2.25301e-46	0.354399	0.702	0.351	4.9814e-42	R-C
NENF	9.99394e-41	0.353521	0.674	0.345	2.20966e-36	R-C
ISOC2	4.41388e-109	0.353439	0.402	0.087	9.75909e-105	R-C
SEMA3C	8.8294e-35	0.352657	0.564	0.28	1.95218e-30	R-C
CDC6	0	0.352603	0.263	0.01	0	R-C
SRP9	7.24533e-37	0.35227	0.825	0.519	1.60194e-32	R-C
MRPL51	1.35461e-37	0.352236	0.823	0.496	2.99504e-33	R-C
POLR2J	2.67213e-45	0.352184	0.596	0.274	5.90807e-41	R-C
VDAC3	3.6756e-67	0.35195	0.51	0.176	8.12676e-63	R-C
FXYD6	3.35023e-18	0.351333	0.644	0.452	7.40736e-14	R-C
ORC6	1.86115e-250	0.351322	0.289	0.023	4.11501e-246	R-C
AUP1	1.45051e-81	0.350503	0.464	0.135	3.20708e-77	R-C
AKR7A2	2.37674e-137	0.350017	0.38	0.067	5.25498e-133	R-C
MRPL55	8.21931e-66	0.349114	0.516	0.178	1.81729e-61	R-C
FAM180A	7.95035e-60	0.348982	0.387	0.121	1.75782e-55	R-C
RPL39L	7.58859e-211	0.34887	0.317	0.033	1.67784e-206	R-C
TPM2	2.32412e-37	0.348369	0.618	0.316	5.13864e-33	R-C
SDF2L1	4.95345e-97	0.348064	0.365	0.081	1.09521e-92	R-C
NTAN1	9.22337e-123	0.348014	0.421	0.086	2.03929e-118	R-C
RALY	2.43099e-76	0.347788	0.516	0.164	5.37492e-72	R-C
C1GALT1	1.2809e-51	0.347585	0.374	0.124	2.83208e-47	R-C
PPP1R7	5.54489e-74	0.347523	0.516	0.167	1.22597e-69	R-C
COX6B1	2.19087e-34	0.346964	0.916	0.651	4.84401e-30	R-C
GJA1	2.8282e-46	0.345866	0.501	0.204	6.25314e-42	R-C
PARK7	1.82429e-35	0.345123	0.894	0.594	4.03351e-31	R-C
CAVIN1	3.16652e-25	0.345021	0.873	0.645	7.00117e-21	R-C
TFDP1	2.81619e-119	0.34484	0.376	0.073	6.2266e-115	R-C
MGME1	1.67336e-155	0.343801	0.324	0.045	3.69979e-151	R-C
CISD1	4.03817e-75	0.343423	0.423	0.122	8.92838e-71	R-C
COX4I1	2.17297e-38	0.343319	0.94	0.718	4.80444e-34	R-C
SLC29A1	1.8756e-15	0.343278	0.57	0.389	4.14696e-11	R-C
NDUFB7	1.55681e-45	0.34326	0.659	0.319	3.4421e-41	R-C
PA2G4	5.04996e-47	0.343142	0.665	0.315	1.11655e-42	R-C
ARNTL2	3.33388e-141	0.342918	0.259	0.033	7.3712e-137	R-C
TMEM14C	5.55473e-37	0.342918	0.737	0.421	1.22815e-32	R-C
ANTXR2	1.90698e-146	0.342517	0.27	0.034	4.21634e-142	R-C
MT-ND4	1.21207e-33	0.342468	0.952	0.933	2.67989e-29	R-C
CTHRC1	7.91563e-76	0.342374	0.315	0.075	1.75015e-71	R-C
SERF2	4.08904e-42	0.342308	0.996	0.934	9.04087e-38	R-C
EBP	1.02102e-179	0.342259	0.317	0.038	2.25748e-175	R-C
ELAVL1	6.22538e-94	0.341816	0.425	0.107	1.37643e-89	R-C
CISD2	9.87063e-80	0.341754	0.456	0.133	2.1824e-75	R-C
PSMA2	9.48201e-63	0.341733	0.536	0.197	2.09647e-58	R-C
IFNAR1	3.1168e-47	0.341637	0.516	0.209	6.89124e-43	R-C
MAP4	1.19762e-33	0.341561	0.797	0.465	2.64795e-29	R-C
GNPNAT1	1.69889e-55	0.341502	0.527	0.205	3.75623e-51	R-C
CRLF1	1.30585e-36	0.340767	0.294	0.106	2.88724e-32	R-C
NFKBIZ	8.85472e-20	0.340382	0.611	0.373	1.95778e-15	R-C
RAB34	3.68184e-59	0.340348	0.531	0.2	8.14054e-55	R-C
MAP3K20	1.09484e-79	0.340289	0.443	0.123	2.42068e-75	R-C
PSMA1	5.0823e-44	0.340171	0.698	0.349	1.1237e-39	R-C
MRPS16	5.88886e-67	0.339829	0.454	0.146	1.30203e-62	R-C
MICA	2.12655e-92	0.339262	0.423	0.106	4.7018e-88	R-C
NCAM1	0	0.338917	0.259	0.014	0	R-C
BCAP29	1.84593e-46	0.338655	0.7	0.34	4.08134e-42	R-C
PHB	3.85746e-142	0.338432	0.367	0.061	8.52885e-138	R-C
SGO1	0	0.338424	0.233	0.001	0	R-C
ETFB	2.22817e-83	0.338312	0.419	0.113	4.92649e-79	R-C
LRRC59	3.23517e-50	0.338257	0.551	0.228	7.15295e-46	R-C
FERMT1	2.42421e-79	0.337974	0.151	0.02	5.35992e-75	R-C
FAM192A	5.75934e-70	0.33781	0.421	0.125	1.27339e-65	R-C
MLF2	3.43758e-49	0.33733	0.579	0.247	7.60049e-45	R-C
TMEM165	6.83048e-69	0.337053	0.438	0.137	1.51022e-64	R-C
HPRT1	4.91789e-74	0.336611	0.423	0.123	1.08735e-69	R-C
PSME1	7.32718e-69	0.33617	0.499	0.164	1.62004e-64	R-C
NAA10	9.09096e-91	0.335843	0.359	0.082	2.01001e-86	R-C
APRT	4.81106e-60	0.335807	0.516	0.189	1.06372e-55	R-C
DGCR6L	1.49795e-130	0.335499	0.393	0.073	3.31196e-126	R-C
DTL	0	0.335303	0.231	0.002	0	R-C
VCL	4.22371e-54	0.334874	0.62	0.255	9.33861e-50	R-C
HMG20B	8.92525e-149	0.334443	0.307	0.043	1.97337e-144	R-C
DECR1	1.03402e-57	0.334416	0.603	0.242	2.28622e-53	R-C
ETFA	1.49074e-63	0.334144	0.475	0.161	3.29602e-59	R-C
HEBP2	1.42934e-38	0.334099	0.486	0.22	3.16026e-34	R-C
NQO1	9.42236e-57	0.334039	0.438	0.15	2.08328e-52	R-C
CRNDE	7.14985e-53	0.333924	0.441	0.159	1.58083e-48	R-C
C1QTNF3	7.30162e-61	0.333892	0.192	0.037	1.61439e-56	R-C
SSRP1	5.8878e-76	0.333229	0.508	0.16	1.30179e-71	R-C
PPDPF	2.64802e-21	0.332794	0.873	0.711	5.85477e-17	R-C
ATP5F1D	1.49484e-61	0.332698	0.514	0.183	3.30509e-57	R-C
SFN	5.25215e-108	0.332215	0.231	0.033	1.16125e-103	R-C
GLRX3	1.19961e-58	0.331881	0.546	0.208	2.65235e-54	R-C
NDUFA4	8.73274e-32	0.33182	0.914	0.725	1.93081e-27	R-C
SNRPD3	3.82677e-41	0.331754	0.672	0.338	8.46098e-37	R-C
GMPS	3.66058e-98	0.331642	0.41	0.097	8.09354e-94	R-C
CCDC85B	3.67192e-64	0.331192	0.454	0.149	8.11862e-60	R-C
TMEM160	8.9177e-145	0.33109	0.369	0.061	1.9717e-140	R-C
MT-RNR2	2.7096e-06	0.330874	0.989	0.99	0.0599092	R-C
EID1	3.406e-20	0.330874	0.832	0.636	7.53066e-16	R-C
COPRS	5.38771e-54	0.330327	0.536	0.21	1.19122e-49	R-C
RPS2P46	7.61962e-88	0.329722	0.369	0.089	1.6847e-83	R-C
RAN	2.43316e-35	0.329565	0.948	0.807	5.37971e-31	R-C
MRPL52	3.91558e-46	0.329358	0.577	0.256	8.65735e-42	R-C
GDI2	5.96031e-36	0.329342	0.853	0.528	1.31782e-31	R-C
YWHAE	3.01259e-34	0.329195	0.937	0.76	6.66084e-30	R-C
SAMD9	2.17654e-58	0.328659	0.214	0.047	4.81234e-54	R-C
MSRB1	2.29452e-135	0.328629	0.298	0.044	5.07319e-131	R-C
EIF4E2	1.86892e-56	0.328596	0.482	0.174	4.13217e-52	R-C
WASF2	1.79601e-34	0.328542	0.719	0.389	3.97099e-30	R-C
LAMA4	3.06906e-115	0.328508	0.309	0.053	6.78568e-111	R-C
NDUFA2	1.00776e-50	0.328189	0.577	0.242	2.22815e-46	R-C
AKR1B1	4.70261e-45	0.328044	0.512	0.207	1.03975e-40	R-C
ARPC3	3.38145e-31	0.327693	0.825	0.534	7.47639e-27	R-C
MCRIP1	6.38173e-106	0.327647	0.367	0.076	1.411e-101	R-C
CDK16	1.60329e-137	0.327617	0.335	0.053	3.54487e-133	R-C
VRK1	1.60729e-144	0.327431	0.322	0.047	3.55373e-140	R-C
MRPL27	6.05957e-84	0.327345	0.523	0.154	1.33977e-79	R-C
ARPC1A	1.49743e-78	0.327306	0.473	0.141	3.31083e-74	R-C
PDXK	2.1672e-70	0.327251	0.387	0.11	4.79169e-66	R-C
SLC25A6	6.67596e-31	0.326746	0.821	0.518	1.47605e-26	R-C
NRM	0	0.326492	0.272	0.016	0	R-C
ZWILCH	7.80793e-180	0.32622	0.309	0.036	1.72633e-175	R-C
MRPL13	1.0312e-53	0.326117	0.618	0.257	2.27999e-49	R-C
KIF20A	0	0.326091	0.188	0.001	0	R-C
LRRFIP2	1.71805e-60	0.325997	0.43	0.142	3.79861e-56	R-C
FUCA2	2.82766e-45	0.325989	0.583	0.257	6.25196e-41	R-C
UBE2Q2	2.22525e-40	0.325854	0.564	0.26	4.92004e-36	R-C
H1FX	3.02948e-82	0.325626	0.374	0.094	6.69819e-78	R-C
CALM1	2.08643e-36	0.325493	0.991	0.968	4.6131e-32	R-C
CTSA	5.34935e-114	0.32508	0.413	0.088	1.18274e-109	R-C
CSNK2B	5.06399e-47	0.32506	0.579	0.25	1.11965e-42	R-C
TREM1	1.49296e-52	0.324859	0.203	0.046	3.30094e-48	R-C
MCM5	0	0.324301	0.246	0.008	0	R-C
ARPC4	2.06742e-87	0.32425	0.432	0.113	4.57106e-83	R-C
CSE1L	5.82557e-87	0.324038	0.393	0.098	1.28803e-82	R-C
GGCT	2.39831e-81	0.323977	0.406	0.108	5.30265e-77	R-C
HNRNPAB	2.05024e-38	0.323878	0.611	0.3	4.53307e-34	R-C
PTP4A2	6.50796e-57	0.323629	0.572	0.226	1.43891e-52	R-C
ATP5PO	2.54231e-28	0.323507	0.775	0.516	5.62104e-24	R-C
GPX8	1.50353e-44	0.323382	0.564	0.246	3.32431e-40	R-C
DSTN	3.37961e-31	0.323087	0.983	0.942	7.47232e-27	R-C
TMEM183A	6.12333e-69	0.322958	0.425	0.128	1.35387e-64	R-C
MRPL18	7.52487e-25	0.322755	0.689	0.417	1.66375e-20	R-C
SERPINB6	1.51441e-56	0.322545	0.583	0.231	3.34835e-52	R-C
ASPH	4.30433e-23	0.322451	0.693	0.425	9.51687e-19	R-C
TMSB4XP4	1.62856e-186	0.322011	0.317	0.037	3.60076e-182	R-C
SELENOS	1.03941e-30	0.321686	0.883	0.603	2.29815e-26	R-C
HOXB7	1.04734e-88	0.321011	0.305	0.063	2.31567e-84	R-C
TIMM10	1.77087e-53	0.320982	0.505	0.191	3.9154e-49	R-C
PRC1	0	0.320656	0.231	0.003	0	R-C
LRR1	5.47867e-217	0.320453	0.279	0.025	1.21133e-212	R-C
BARD1	2.11238e-102	0.320369	0.352	0.072	4.67047e-98	R-C
SCAND1	2.80975e-53	0.319783	0.423	0.147	6.21235e-49	R-C
SNX3	7.80963e-28	0.319409	0.797	0.524	1.72671e-23	R-C
ACTR1A	3.00133e-90	0.319262	0.384	0.092	6.63594e-86	R-C
TMEM109	2.67177e-71	0.319213	0.484	0.153	5.90729e-67	R-C
MAGOHB	2.24851e-67	0.319132	0.486	0.16	4.97145e-63	R-C
IDH2	1.37678e-121	0.31908	0.389	0.076	3.04407e-117	R-C
RPSAP58	5.76175e-92	0.3184	0.365	0.083	1.27392e-87	R-C
ABRACL	9.20839e-75	0.318301	0.346	0.088	2.03597e-70	R-C
P3H2	2.46644e-43	0.317986	0.274	0.087	5.45329e-39	R-C
TAPBP	5.02348e-37	0.316429	0.603	0.293	1.11069e-32	R-C
PSMD1	1.92349e-45	0.316292	0.631	0.287	4.25284e-41	R-C
CKAP4	9.89216e-53	0.315999	0.538	0.213	2.18716e-48	R-C
LSM5	1.10115e-37	0.315915	0.654	0.331	2.43464e-33	R-C
ITPA	2.42261e-104	0.315685	0.337	0.066	5.3564e-100	R-C
MAPKAP1	2.00856e-65	0.315639	0.43	0.134	4.44092e-61	R-C
CCT8	7.47886e-38	0.315342	0.737	0.398	1.65358e-33	R-C
MCUR1	9.43463e-106	0.315323	0.35	0.07	2.086e-101	R-C
PPP2R1A	1.82762e-60	0.315249	0.482	0.167	4.04086e-56	R-C
LOXL1	6.38346e-219	0.315232	0.279	0.025	1.41138e-214	R-C
TPR	7.93441e-36	0.314864	0.67	0.34	1.7543e-31	R-C
ENSA	9.46352e-49	0.314639	0.587	0.246	2.09238e-44	R-C
SMC3	5.94247e-49	0.314581	0.553	0.228	1.31388e-44	R-C
SELENOF	6.55357e-40	0.314388	0.641	0.311	1.44899e-35	R-C
AP2B1	1.74719e-52	0.313645	0.492	0.186	3.86304e-48	R-C
HNRNPR	1.75794e-26	0.31344	0.704	0.423	3.8868e-22	R-C
POLE4	7.19169e-70	0.313398	0.436	0.132	1.59008e-65	R-C
DPYSL2	2.88802e-61	0.313347	0.49	0.171	6.38542e-57	R-C
GNG11	2.94671e-31	0.313264	0.527	0.259	6.51518e-27	R-C
ATP5F1C	9.69705e-39	0.313252	0.741	0.386	2.14402e-34	R-C
GLRX5	3.24914e-134	0.312786	0.361	0.061	7.18385e-130	R-C
RBM3	3.27726e-28	0.312545	0.84	0.594	7.24602e-24	R-C
HMGN3	1.24556e-42	0.311637	0.587	0.267	2.75394e-38	R-C
PAK1	5.33982e-125	0.311302	0.326	0.054	1.18063e-120	R-C
ARF1	4.1088e-29	0.310997	0.886	0.656	9.08455e-25	R-C
TCEAL7	1.18307e-55	0.310385	0.203	0.043	2.61577e-51	R-C
RFC4	4.66129e-118	0.309646	0.279	0.043	1.03061e-113	R-C
PWP1	8.27949e-51	0.309576	0.497	0.192	1.83059e-46	R-C
PPIAP22	2.89961e-119	0.309378	0.421	0.087	6.41105e-115	R-C
MMAB	2.37822e-82	0.309281	0.369	0.09	5.25824e-78	R-C
TMEM173	2.43213e-91	0.309276	0.376	0.087	5.37745e-87	R-C
NRIP3	4.4225e-57	0.309141	0.274	0.072	9.77814e-53	R-C
SDHC	5.67026e-54	0.309048	0.499	0.187	1.25369e-49	R-C
UBE2E3	1.53248e-74	0.308928	0.484	0.15	3.38831e-70	R-C
EMC4	2.17847e-33	0.308618	0.691	0.382	4.81659e-29	R-C
SRA1	3.75275e-57	0.308417	0.495	0.18	8.29734e-53	R-C
GTF3C6	5.50498e-50	0.308275	0.587	0.247	1.21715e-45	R-C
RAB10	8.83137e-54	0.307478	0.551	0.219	1.95262e-49	R-C
RALA	2.54149e-70	0.307328	0.451	0.138	5.61924e-66	R-C
MYL9	3.71367e-50	0.307144	0.283	0.082	8.21092e-46	R-C
RAD23B	3.69081e-56	0.306853	0.564	0.218	8.16038e-52	R-C
HOMER3	1.54623e-262	0.306514	0.281	0.021	3.41872e-258	R-C
RWDD1	4.84107e-33	0.306226	0.704	0.395	1.07036e-28	R-C
IL32	7.0233e-39	0.306125	0.242	0.074	1.55285e-34	R-C
TIPRL	5.87288e-54	0.305722	0.54	0.212	1.29849e-49	R-C
SLC2A6	6.04604e-194	0.305435	0.235	0.02	1.33678e-189	R-C
TMEM54	3.75643e-108	0.305413	0.294	0.051	8.30547e-104	R-C
HSP90B1	9.10577e-27	0.305401	0.996	0.958	2.01329e-22	R-C
UBE2D2	3.80004e-49	0.305167	0.594	0.253	8.4019e-45	R-C
RDH11	1.09964e-57	0.3048	0.443	0.151	2.43131e-53	R-C
TMEM18	2.69574e-69	0.304717	0.423	0.126	5.96027e-65	R-C
PSENEN	5.796e-43	0.304716	0.549	0.24	1.2815e-38	R-C
FBXO9	4.16736e-61	0.304162	0.43	0.139	9.21404e-57	R-C
MT2A	1.22464e-43	0.303671	0.989	0.891	2.70768e-39	R-C
ACAA2	3.36088e-71	0.302832	0.458	0.141	7.43091e-67	R-C
ADSS	1.71549e-54	0.302754	0.531	0.204	3.79294e-50	R-C
RBBP8	4.70816e-66	0.302712	0.354	0.098	1.04097e-61	R-C
MT-ND1	1.80568e-21	0.302312	0.927	0.886	3.99236e-17	R-C
C1orf21	1.72745e-30	0.302305	0.641	0.348	3.81938e-26	R-C
PDLIM4	2.8137e-29	0.302191	0.516	0.262	6.22108e-25	R-C
ELK3	7.31299e-48	0.30185	0.51	0.203	1.6169e-43	R-C
H1F0	8.63315e-16	0.300708	0.475	0.287	1.90879e-11	R-C
GPX7	6.91464e-160	0.300483	0.294	0.037	1.52883e-155	R-C
APMAP	1.46638e-92	0.300441	0.4	0.096	3.24216e-88	R-C
C19orf24	2.49015e-84	0.300436	0.328	0.073	5.50571e-80	R-C
TMX1	1.39546e-48	0.300356	0.564	0.237	3.08537e-44	R-C
CEP89	7.39453e-87	0.300273	0.363	0.085	1.63493e-82	R-C
SLC44A1	1.59841e-54	0.300221	0.467	0.167	3.53408e-50	R-C
UBXN4	8.11408e-31	0.300218	0.737	0.42	1.79402e-26	R-C
LSM3	1.92335e-36	0.300193	0.667	0.348	4.25252e-32	R-C
PAFAH1B3	7.19942e-185	0.299941	0.248	0.023	1.59179e-180	R-C
FAAP20	2.9279e-71	0.299809	0.367	0.099	6.4736e-67	R-C
MASTL	2.44794e-131	0.29972	0.27	0.037	5.4124e-127	R-C
DENR	1.11897e-46	0.299518	0.562	0.235	2.47405e-42	R-C
IDH3G	5.69264e-76	0.299225	0.484	0.146	1.25864e-71	R-C
SUSD5	2.70864e-40	0.298934	0.445	0.181	5.98881e-36	R-C
DNAJC1	1.34107e-57	0.298871	0.395	0.125	2.9651e-53	R-C
GSTP1	1.54789e-21	0.298821	0.965	0.897	3.42238e-17	R-C
ECI1	9.53715e-131	0.298321	0.302	0.046	2.10866e-126	R-C
EIF2AK1	1.03237e-49	0.297819	0.544	0.22	2.28256e-45	R-C
MCM6	5.74159e-126	0.297576	0.253	0.034	1.26946e-121	R-C
KXD1	2.83396e-83	0.297361	0.387	0.097	6.26588e-79	R-C
SGCB	3.6162e-31	0.297259	0.758	0.45	7.99541e-27	R-C
GINM1	1.1055e-33	0.296635	0.674	0.361	2.44426e-29	R-C
STOML2	2.03328e-52	0.296462	0.51	0.194	4.49557e-48	R-C
TMEM43	2.72048e-33	0.296245	0.549	0.263	6.01497e-29	R-C
POMP	1.49806e-26	0.295818	0.886	0.637	3.31221e-22	R-C
PDIA4	1.75968e-26	0.295542	0.67	0.397	3.89065e-22	R-C
MORF4L1	5.84416e-32	0.295515	0.978	0.915	1.29214e-27	R-C
NDUFB11	1.77403e-32	0.295085	0.739	0.428	3.92237e-28	R-C
C10orf90	1.02629e-160	0.294787	0.212	0.019	2.26913e-156	R-C
VPS35	1.76093e-40	0.29477	0.581	0.264	3.89341e-36	R-C
NDUFA11	4.80029e-31	0.294123	0.708	0.394	1.06134e-26	R-C
ERH	4.43002e-24	0.294046	0.762	0.511	9.79478e-20	R-C
PARVB	6.58968e-129	0.293401	0.281	0.041	1.45698e-124	R-C
AAMDC	6.7509e-90	0.29323	0.337	0.074	1.49262e-85	R-C
TMEM14A	3.02851e-47	0.292777	0.533	0.219	6.69603e-43	R-C
NRP2	2.03861e-22	0.292635	0.624	0.369	4.50737e-18	R-C
MYO1C	3.94305e-61	0.292176	0.361	0.106	8.71809e-57	R-C
NAA38	7.95746e-33	0.291919	0.678	0.362	1.7594e-28	R-C
TIMM8B	2.90898e-47	0.291876	0.523	0.213	6.43175e-43	R-C
TOPBP1	1.47626e-83	0.29165	0.337	0.077	3.26402e-79	R-C
NT5DC2	6.04587e-111	0.291275	0.274	0.044	1.33674e-106	R-C
COPS8	2.43709e-36	0.291199	0.635	0.315	5.3884e-32	R-C
TNFRSF11B	0.0145844	0.290768	0.458	0.507	1	R-C
ARPC5L	3.30004e-43	0.290487	0.497	0.206	7.2964e-39	R-C
KDELR2	2.61865e-24	0.290463	0.855	0.624	5.78983e-20	R-C
PGRMC1	4.5263e-45	0.290353	0.533	0.221	1.00076e-40	R-C
CD9	1.84302e-08	0.290337	0.741	0.573	0.000407492	R-C
RB1	3.5249e-82	0.289379	0.33	0.076	7.79356e-78	R-C
AP1S1	3.04493e-108	0.289332	0.328	0.062	6.73233e-104	R-C
PTPRA	3.46828e-77	0.2888	0.363	0.093	7.66836e-73	R-C
GPX1	1.07137e-23	0.288773	0.637	0.38	2.36879e-19	R-C
ASF1B	0	0.28848	0.227	0.008	0	R-C
RPN2	6.35268e-21	0.288383	0.84	0.641	1.40458e-16	R-C
DYNLRB1	1.43553e-34	0.288142	0.756	0.411	3.17395e-30	R-C
RRAS	4.52551e-45	0.288139	0.425	0.16	1.00059e-40	R-C
OLA1	1.66835e-61	0.287675	0.445	0.146	3.68872e-57	R-C
EPB41L3	1.65142e-164	0.28764	0.268	0.03	3.65129e-160	R-C
KDELC2	1.72811e-53	0.287181	0.46	0.163	3.82084e-49	R-C
THRAP3	6.47286e-34	0.28713	0.695	0.372	1.43115e-29	R-C
ZNHIT1	5.43989e-44	0.286947	0.611	0.278	1.20276e-39	R-C
CDC123	2.059e-50	0.286722	0.529	0.209	4.55244e-46	R-C
TMED2	5.36089e-28	0.28655	0.741	0.447	1.18529e-23	R-C
POLD3	5.50888e-74	0.286519	0.292	0.066	1.21801e-69	R-C
CTNNAL1	8.16295e-31	0.286177	0.674	0.372	1.80483e-26	R-C
SPAG5	1.21899e-247	0.285867	0.248	0.017	2.69518e-243	R-C
SPCS2	1.00291e-29	0.285535	0.814	0.499	2.21742e-25	R-C
COPS6	3.53454e-43	0.285376	0.57	0.252	7.81486e-39	R-C
TBC1D1	1.79651e-76	0.285118	0.402	0.109	3.97209e-72	R-C
CMAS	3.74676e-48	0.284878	0.423	0.153	8.2841e-44	R-C
FGF7	1.67184e-27	0.284832	0.186	0.06	3.69644e-23	R-C
PARVA	2.72061e-46	0.284677	0.577	0.248	6.01526e-42	R-C
BLVRA	6.32276e-61	0.284497	0.43	0.14	1.39796e-56	R-C
TNFAIP3	6.46103e-32	0.284282	0.222	0.073	1.42853e-27	R-C
URM1	5.30111e-68	0.283907	0.38	0.107	1.17208e-63	R-C
TSPAN2	6.93596e-08	0.283814	0.473	0.347	0.00153354	R-C
ANXA6	3.96558e-61	0.283757	0.46	0.153	8.7679e-57	R-C
SGK1	7.44902e-28	0.283754	0.713	0.427	1.64698e-23	R-C
PLS3	1.04023e-25	0.283718	0.724	0.426	2.29995e-21	R-C
FKBP10	2.69311e-34	0.283297	0.609	0.31	5.95446e-30	R-C
LSM2	9.6194e-50	0.283004	0.514	0.2	2.12685e-45	R-C
ST3GAL4	5.89607e-173	0.28292	0.233	0.022	1.30362e-168	R-C
XPO1	1.33065e-50	0.282687	0.497	0.19	2.94208e-46	R-C
SMC6	9.92679e-115	0.282451	0.292	0.047	2.19481e-110	R-C
SH3PXD2A	1.66699e-79	0.282432	0.261	0.052	3.68572e-75	R-C
CGAS	5.81683e-76	0.282368	0.287	0.064	1.2861e-71	R-C
SMIM29	2.67946e-108	0.282105	0.276	0.045	5.92428e-104	R-C
IARS2	3.87165e-53	0.281871	0.428	0.147	8.56023e-49	R-C
LNX1	7.7205e-42	0.281751	0.274	0.086	1.707e-37	R-C
VCP	1.12153e-31	0.281673	0.62	0.323	2.47971e-27	R-C
MSH2	1.14729e-91	0.281495	0.283	0.054	2.53665e-87	R-C
ZMPSTE24	2.47203e-43	0.281439	0.438	0.17	5.46565e-39	R-C
MSANTD3	2.23078e-67	0.281095	0.35	0.094	4.93224e-63	R-C
IFT57	7.82177e-36	0.281081	0.605	0.289	1.72939e-31	R-C
MRPS5	5.70079e-48	0.281052	0.389	0.136	1.26045e-43	R-C
RFC3	1.62587e-205	0.281045	0.218	0.016	3.59481e-201	R-C
SF3B2	3.36383e-31	0.280864	0.702	0.394	7.43743e-27	R-C
PAXX	3.3957e-88	0.280295	0.274	0.052	7.50789e-84	R-C
SERBP1	3.82245e-29	0.280198	0.836	0.563	8.45145e-25	R-C
PLK1	0	0.279628	0.162	0.001	0	R-C
WDR41	1.14646e-76	0.279611	0.35	0.087	2.53483e-72	R-C
SAP30	1.43474e-142	0.279592	0.261	0.032	3.17222e-138	R-C
IGFBP6	1.97288e-41	0.279561	0.335	0.116	4.36204e-37	R-C
SLC35B1	5.4115e-48	0.279447	0.415	0.15	1.19648e-43	R-C
MTIF3	5.33035e-44	0.279444	0.464	0.184	1.17854e-39	R-C
CIP2A	3.96302e-255	0.279244	0.238	0.015	8.76223e-251	R-C
ERLEC1	1.44099e-22	0.279165	0.702	0.429	3.18604e-18	R-C
PDHB	2.91151e-70	0.27902	0.361	0.097	6.43736e-66	R-C
KPNB1	7.74158e-45	0.278083	0.527	0.219	1.71166e-40	R-C
C5orf15	7.25644e-33	0.277697	0.536	0.256	1.6044e-28	R-C
BRK1	1.69411e-27	0.277449	0.797	0.525	3.74567e-23	R-C
UCHL5	1.86398e-60	0.277325	0.374	0.111	4.12127e-56	R-C
UBE2V2	2.41124e-33	0.276394	0.611	0.312	5.33125e-29	R-C
KTN1	1.5206e-24	0.276329	0.864	0.617	3.36205e-20	R-C
GALK1	8.50495e-157	0.276162	0.263	0.03	1.88044e-152	R-C
CLPP	7.56219e-107	0.276022	0.337	0.065	1.672e-102	R-C
C19orf48	2.15837e-117	0.275914	0.287	0.045	4.77216e-113	R-C
IFI6	1.58952e-43	0.27579	0.339	0.116	3.51442e-39	R-C
TLN1	4.61025e-31	0.275469	0.737	0.42	1.01933e-26	R-C
STAT1	2.27251e-52	0.275367	0.38	0.124	5.02452e-48	R-C
DHCR24	2.26139e-126	0.275032	0.296	0.045	4.99993e-122	R-C
WDR76	2.54429e-243	0.274984	0.233	0.015	5.62542e-239	R-C
IFNGR2	1.52063e-58	0.274789	0.38	0.118	3.36212e-54	R-C
HMCN1	1.79571e-76	0.274602	0.27	0.057	3.97032e-72	R-C
ERI3	1.81876e-74	0.274531	0.326	0.079	4.02128e-70	R-C
RNASEH2B	5.01915e-121	0.274487	0.298	0.047	1.10973e-116	R-C
CA5B	1.12452e-31	0.274367	0.384	0.162	2.48631e-27	R-C
IQGAP3	0	0.274267	0.188	0.002	0	R-C
NEK2	0	0.274177	0.179	0.001	0	R-C
MESD	6.30517e-31	0.274058	0.583	0.299	1.39407e-26	R-C
IDH3B	5.65799e-68	0.273854	0.356	0.097	1.25098e-63	R-C
METTL9	1.15911e-90	0.273423	0.367	0.084	2.56279e-86	R-C
PGLS	7.80583e-67	0.273394	0.298	0.073	1.72587e-62	R-C
RAD23A	1.91689e-61	0.273391	0.443	0.144	4.23825e-57	R-C
EMD	1.79648e-73	0.272508	0.417	0.118	3.97201e-69	R-C
SSR2	4.64417e-22	0.272385	0.836	0.586	1.02683e-17	R-C
MYOF	2.99217e-47	0.271992	0.326	0.105	6.61569e-43	R-C
LRP10	8.10398e-54	0.27194	0.501	0.184	1.79179e-49	R-C
NAA20	1.36579e-44	0.271582	0.57	0.242	3.01976e-40	R-C
G6PC3	3.61553e-89	0.271491	0.274	0.052	7.99394e-85	R-C
LAMB1	4.48802e-97	0.271313	0.227	0.035	9.92302e-93	R-C
ATG3	8.96269e-48	0.271266	0.473	0.18	1.98165e-43	R-C
SNX6	1.99129e-37	0.270774	0.62	0.3	4.40274e-33	R-C
HRAS	1.6244e-150	0.270198	0.238	0.026	3.59155e-146	R-C
HSD17B12	2.81912e-39	0.270169	0.404	0.161	6.23307e-35	R-C
PHLDA2	2.59719e-24	0.26996	0.59	0.339	5.74239e-20	R-C
BRCA1	1.37203e-284	0.269873	0.238	0.013	3.03355e-280	R-C
ATP5PB	1.59349e-23	0.269568	0.801	0.535	3.52322e-19	R-C
CAP1	1.40235e-67	0.269382	0.41	0.12	3.10061e-63	R-C
CARD19	1.97814e-59	0.268649	0.408	0.129	4.37366e-55	R-C
PDIA3	2.45331e-21	0.268509	0.991	0.953	5.42426e-17	R-C
CERCAM	1.00099e-92	0.268489	0.289	0.056	2.2132e-88	R-C
C19orf70	3.15269e-34	0.268466	0.562	0.276	6.97059e-30	R-C
DDX1	5.89178e-26	0.268426	0.644	0.357	1.30267e-21	R-C
PPA1	7.53495e-31	0.268426	0.622	0.323	1.66598e-26	R-C
SMIM14	5.50153e-33	0.268334	0.568	0.277	1.21639e-28	R-C
UCP2	3.71862e-240	0.268307	0.21	0.012	8.22187e-236	R-C
CDKN2C	3.90356e-133	0.268083	0.311	0.047	8.63078e-129	R-C
NCAPD2	6.78135e-235	0.267737	0.21	0.012	1.49936e-230	R-C
TUBA1B	1.30166e-106	0.267695	0.279	0.046	2.87796e-102	R-C
GNAS	1.34269e-19	0.26746	0.894	0.7	2.96868e-15	R-C
KIF5C	2.56471e-130	0.267085	0.184	0.018	5.67058e-126	R-C
SNRPA1	1.13052e-47	0.266954	0.492	0.191	2.49958e-43	R-C
ARL3	5.83773e-35	0.266447	0.683	0.352	1.29072e-30	R-C
UROS	2.31972e-124	0.266414	0.216	0.026	5.12889e-120	R-C
CENPJ	3.08517e-141	0.266222	0.24	0.028	6.8213e-137	R-C
RBBP7	1.62092e-38	0.266186	0.596	0.274	3.58386e-34	R-C
SCP2	3.26753e-37	0.266146	0.579	0.269	7.2245e-33	R-C
MYO1B	1.96402e-48	0.265903	0.294	0.088	4.34245e-44	R-C
NHP2	1.05778e-80	0.265889	0.365	0.09	2.33876e-76	R-C
PFKP	1.71091e-35	0.26573	0.477	0.21	3.78283e-31	R-C
IGFBP3	7.70979e-39	0.265677	0.197	0.053	1.70464e-34	R-C
NME4	2.30167e-47	0.265169	0.454	0.172	5.08899e-43	R-C
OAF	2.99577e-26	0.264838	0.382	0.179	6.62364e-22	R-C
CYB5B	1.22326e-60	0.264771	0.436	0.142	2.70464e-56	R-C
H2AFJ	8.49599e-31	0.264635	0.62	0.325	1.87846e-26	R-C
RRAGA	4.0834e-50	0.264601	0.46	0.169	9.0284e-46	R-C
LAMP1	3.86655e-44	0.264571	0.508	0.209	8.54893e-40	R-C
PRIM1	3.18014e-110	0.264563	0.244	0.036	7.03129e-106	R-C
PHF19	2.03653e-138	0.264473	0.261	0.033	4.50277e-134	R-C
DAP3	2.45646e-36	0.264389	0.475	0.207	5.43124e-32	R-C
PHB2	2.12022e-52	0.263903	0.419	0.144	4.68782e-48	R-C
SELENOH	1.59069e-56	0.263732	0.419	0.138	3.51701e-52	R-C
CHCHD3	2.09542e-103	0.263628	0.324	0.061	4.63297e-99	R-C
NDN	8.65527e-69	0.263583	0.371	0.103	1.91368e-64	R-C
NRBP1	1.50538e-36	0.26322	0.6	0.283	3.32839e-32	R-C
INO80C	2.09737e-51	0.263164	0.352	0.112	4.63729e-47	R-C
CTNNA1	7.26068e-30	0.263068	0.728	0.407	1.60534e-25	R-C
AC026403.1	2.767e-59	0.262927	0.354	0.104	6.11785e-55	R-C
MVB12A	7.11193e-89	0.262887	0.292	0.058	1.57245e-84	R-C
HNRNPL	1.85588e-100	0.262736	0.35	0.072	4.10335e-96	R-C
KIF15	0	0.262305	0.186	0.001	0	R-C
TMEM126B	7.49805e-49	0.261969	0.361	0.12	1.65782e-44	R-C
MCTS1	1.16506e-49	0.261936	0.402	0.138	2.57594e-45	R-C
GADD45G	5.06549e-36	0.261902	0.315	0.116	1.11998e-31	R-C
ZNF367	0	0.261868	0.181	0.004	0	R-C
SLC39A1	1.25516e-73	0.26166	0.374	0.099	2.77516e-69	R-C
CPPED1	1.17636e-110	0.261607	0.287	0.047	2.60093e-106	R-C
WDR1	3.93212e-40	0.261439	0.568	0.255	8.69391e-36	R-C
ARL16	6.71567e-60	0.261292	0.363	0.107	1.48484e-55	R-C
ABHD12	2.64416e-110	0.261201	0.292	0.049	5.84624e-106	R-C
C19orf53	4.43519e-30	0.261159	0.659	0.358	9.80622e-26	R-C
SEC13	2.3204e-19	0.260955	0.687	0.447	5.13041e-15	R-C
PRKRA	6.27493e-52	0.260897	0.402	0.136	1.38739e-47	R-C
POLR2G	2.69859e-42	0.260741	0.559	0.242	5.96658e-38	R-C
PPP2R5C	2.22104e-34	0.26074	0.391	0.161	4.91072e-30	R-C
PEMT	5.24039e-62	0.26014	0.335	0.093	1.15865e-57	R-C
ATP2B1	1.78981e-41	0.259975	0.488	0.2	3.95727e-37	R-C
ADAM15	2.19257e-93	0.259966	0.279	0.052	4.84777e-89	R-C
PCDH10	2.18275e-83	0.259736	0.22	0.037	4.82607e-79	R-C
TMTC3	1.94793e-76	0.259606	0.35	0.087	4.30688e-72	R-C
ANP32A	3.34505e-33	0.259506	0.464	0.208	7.3959e-29	R-C
TCF19	0	0.259392	0.216	0.005	0	R-C
NDUFB4	1.24774e-19	0.25882	0.842	0.594	2.75875e-15	R-C
VAMP5	6.24271e-41	0.258107	0.361	0.131	1.38026e-36	R-C
MFGE8	9.21853e-08	0.257817	0.821	0.719	0.00203822	R-C
MRPL57	6.26569e-32	0.25731	0.546	0.27	1.38534e-27	R-C
ELOVL6	1.17447e-120	0.256943	0.244	0.033	2.59674e-116	R-C
RRP36	5.63101e-64	0.256777	0.408	0.123	1.24502e-59	R-C
PYURF	6.83334e-37	0.256311	0.603	0.288	1.51085e-32	R-C
CRYBG1	3.46487e-87	0.25628	0.227	0.038	7.66082e-83	R-C
E2F7	0	0.256239	0.162	0.005	0	R-C
AKR1A1	8.68152e-38	0.255981	0.553	0.251	1.91948e-33	R-C
CGGBP1	3.75373e-34	0.255929	0.6	0.29	8.2995e-30	R-C
PDIA6	3.81743e-18	0.255889	0.821	0.621	8.44035e-14	R-C
RAB8A	2.73864e-56	0.255806	0.395	0.125	6.05513e-52	R-C
PLOD3	1.52623e-79	0.255349	0.346	0.083	3.37449e-75	R-C
NANS	1.6328e-48	0.254843	0.503	0.195	3.61012e-44	R-C
HDGFL3	9.2043e-118	0.254745	0.276	0.042	2.03507e-113	R-C
OLFM1	1.45998e-82	0.254715	0.289	0.06	3.22803e-78	R-C
TACC3	0	0.254597	0.197	0.005	0	R-C
MYO10	2.59188e-47	0.25449	0.391	0.137	5.73065e-43	R-C
DBNL	1.40606e-92	0.254371	0.296	0.058	3.10879e-88	R-C
FTSJ1	2.21211e-88	0.253991	0.326	0.07	4.89097e-84	R-C
NDUFS3	9.67949e-50	0.253898	0.456	0.167	2.14013e-45	R-C
COMMD9	7.73668e-100	0.253689	0.276	0.048	1.71058e-95	R-C
OIP5-AS1	2.68335e-46	0.253053	0.397	0.142	5.93289e-42	R-C
UROD	2.34956e-52	0.252839	0.348	0.109	5.19488e-48	R-C
DCTPP1	5.44334e-90	0.252829	0.326	0.069	1.20352e-85	R-C
CYTOR	1.03409e-51	0.252626	0.618	0.257	2.28638e-47	R-C
JOSD2	1.34965e-53	0.25247	0.296	0.083	2.98407e-49	R-C
APPL2	8.55628e-73	0.252226	0.317	0.077	1.89179e-68	R-C
RBMS1	4.10704e-27	0.251734	0.65	0.364	9.08066e-23	R-C
ATP5MG	2.27519e-22	0.251676	0.911	0.737	5.03045e-18	R-C
ADAM9	5.91513e-101	0.251547	0.298	0.054	1.30784e-96	R-C
TIMM23	8.89486e-51	0.251526	0.484	0.177	1.96665e-46	R-C
PRMT2	8.87078e-47	0.251413	0.482	0.185	1.96133e-42	R-C
HSPB11	5.86613e-40	0.251346	0.475	0.197	1.297e-35	R-C
CCDC90B	1.20439e-32	0.25127	0.531	0.254	2.66291e-28	R-C
PGF	2.63445e-80	0.251209	0.162	0.022	5.82478e-76	R-C
TFPI2	1.81627e-63	0.251199	0.207	0.041	4.01576e-59	R-C
TAX1BP3	2.7584e-107	0.251166	0.279	0.046	6.09883e-103	R-C
FAM136A	6.7307e-60	0.250879	0.363	0.107	1.48816e-55	R-C
PRADC1	1.05033e-87	0.250799	0.289	0.058	2.32229e-83	R-C
SZRD1	5.15501e-49	0.250589	0.376	0.126	1.13977e-44	R-C
TRAPPC3	1.6639e-47	0.250514	0.464	0.174	3.67889e-43	R-C
AOC2	5.09888e-15	0.250224	0.246	0.124	1.12736e-10	R-C
APOD	0	3.13232	0.554	0.034	0	F1-C
CYTL1	2.54051e-295	2.38232	0.427	0.091	5.61707e-291	F1-C
C2orf40	0	2.15143	0.957	0.582	0	F1-C
F13A1	0	1.94348	0.716	0.115	0	F1-C
PRELP	0	1.88513	0.987	0.887	0	F1-C
FGFBP2	0	1.77966	0.931	0.405	0	F1-C
CILP	0	1.74294	0.683	0.254	0	F1-C
SNORC	0	1.6667	0.677	0.165	0	F1-C
S100B	0	1.56765	0.789	0.331	0	F1-C
CNMD	0	1.5502	0.774	0.245	0	F1-C
DCN	0	1.46741	1	0.992	0	F1-C
GPX3	0	1.45083	0.98	0.786	0	F1-C
CLEC3A	0	1.43461	0.694	0.138	0	F1-C
ITM2A	0	1.4245	0.698	0.216	0	F1-C
MT1G	3.87826e-231	1.41746	0.369	0.082	8.57483e-227	F1-C
DKK1	1.71043e-307	1.37245	0.358	0.022	3.78175e-303	F1-C
RBP4	0	1.3393	0.651	0.197	0	F1-C
COL2A1	0	1.33467	0.875	0.37	0	F1-C
ABI3BP	0	1.31882	0.946	0.903	0	F1-C
CP	0	1.30639	0.585	0.109	0	F1-C
ACAN	0	1.30376	0.948	0.722	0	F1-C
A2M	1.0531e-169	1.28803	0.37	0.128	2.32841e-165	F1-C
SLPI	5.30146e-255	1.27631	0.431	0.114	1.17215e-250	F1-C
PLA2G2A	7.48039e-131	1.23126	0.33	0.121	1.65392e-126	F1-C
SERPINA1	0	1.1577	0.908	0.482	0	F1-C
ITM2C	0	1.15429	0.757	0.41	0	F1-C
ADPRHL1	2.40057e-211	1.08251	0.527	0.257	5.30767e-207	F1-C
DDX3Y	0	1.07989	0.385	0.009	0	F1-C
SRSF5	0	1.0641	0.854	0.599	0	F1-C
BTG2	0	1.04103	0.69	0.367	0	F1-C
FRZB	5.79101e-186	1.03348	0.378	0.126	1.28039e-181	F1-C
CHAD	0	1.03059	0.721	0.288	0	F1-C
OMD	4.24355e-158	1.02693	0.522	0.329	9.38249e-154	F1-C
MGP	0	1.0171	0.988	0.89	0	F1-C
COL11A2	0	0.958283	0.548	0.139	0	F1-C
GABARAPL1	0	0.929891	0.566	0.258	0	F1-C
SRSF7	0	0.923441	0.846	0.665	0	F1-C
RGCC	0	0.90053	0.85	0.646	0	F1-C
LPP	3.32731e-212	0.891472	0.52	0.287	7.35668e-208	F1-C
NR4A2	7.46409e-255	0.890627	0.591	0.32	1.65031e-250	F1-C
TIPARP	2.34742e-221	0.883709	0.695	0.521	5.19014e-217	F1-C
CDO1	4.53266e-241	0.864047	0.574	0.302	1.00217e-236	F1-C
NR4A3	3.84869e-273	0.841452	0.508	0.189	8.50945e-269	F1-C
EIF3H	0	0.834109	0.859	0.72	0	F1-C
COMP	0	0.831045	0.951	0.677	0	F1-C
CYR61	7.73652e-267	0.830618	0.845	0.689	1.71055e-262	F1-C
PPP1R3C	3.93857e-219	0.828435	0.417	0.14	8.70817e-215	F1-C
PRG4	3.77215e-44	0.815727	0.6	0.487	8.34023e-40	F1-C
WSB1	0	0.815423	0.734	0.489	0	F1-C
RPS4Y1	5.9844e-290	0.812883	0.323	0.007	1.32315e-285	F1-C
CCDC80	0	0.808597	0.818	0.671	0	F1-C
SERPINA5	0	0.775655	0.654	0.302	0	F1-C
SCRG1	0	0.770269	0.977	0.739	0	F1-C
SOX9	8.12537e-299	0.757215	0.757	0.544	1.79652e-294	F1-C
STK38L	3.73971e-179	0.751061	0.628	0.464	8.2685e-175	F1-C
SLC14A1	8.47364e-228	0.741119	0.433	0.142	1.87352e-223	F1-C
KLF4	6.85758e-255	0.73555	0.79	0.639	1.51621e-250	F1-C
BNIP3	7.5605e-220	0.734793	0.641	0.444	1.67163e-215	F1-C
CDH19	4.92888e-201	0.733006	0.476	0.213	1.08977e-196	F1-C
IDI1	1.77913e-213	0.732859	0.638	0.43	3.93365e-209	F1-C
IGF2	2.73147e-94	0.730213	0.15	0.018	6.03928e-90	F1-C
ZNF331	5.81003e-134	0.704179	0.276	0.082	1.2846e-129	F1-C
IGF2-2	2.24869e-87	0.692189	0.169	0.035	4.97185e-83	F1-C
TFRC	2.83569e-182	0.688264	0.59	0.394	6.26971e-178	F1-C
FGF2	6.48763e-219	0.687807	0.536	0.253	1.43442e-214	F1-C
HMOX1	4.37186e-172	0.67864	0.622	0.4	9.66618e-168	F1-C
MT1F	3.03228e-135	0.674049	0.309	0.106	6.70436e-131	F1-C
DDIT4L	2.67021e-127	0.665627	0.29	0.096	5.90383e-123	F1-C
COL9A2	1.02382e-233	0.665286	0.393	0.095	2.26366e-229	F1-C
CRYAB	2.01373e-209	0.650718	0.977	0.949	4.45236e-205	F1-C
WWP2	1.74839e-205	0.649257	0.521	0.271	3.86569e-201	F1-C
COL9A3	3.92168e-222	0.64894	0.392	0.107	8.67083e-218	F1-C
FHL1	1.34866e-131	0.645604	0.628	0.506	2.98189e-127	F1-C
DSP	5.03036e-151	0.644759	0.375	0.147	1.11221e-146	F1-C
EIF5	0	0.641727	0.947	0.888	0	F1-C
TXNIP	1.02357e-107	0.636871	0.404	0.223	2.26311e-103	F1-C
TCEAL2	2.89508e-224	0.635677	0.378	0.095	6.40102e-220	F1-C
CHD2	7.0102e-127	0.625756	0.473	0.299	1.54996e-122	F1-C
CDKN1C	1.70812e-105	0.622391	0.343	0.167	3.77666e-101	F1-C
TOB1	3.3311e-179	0.617512	0.606	0.416	7.36507e-175	F1-C
OGN	6.49735e-176	0.616679	0.901	0.843	1.43656e-171	F1-C
RPS6	0	0.609711	0.999	0.993	0	F1-C
ROCR	6.20747e-123	0.604929	0.186	0.02	1.37247e-118	F1-C
EGLN3	2.2417e-145	0.601143	0.36	0.147	4.95639e-141	F1-C
EEF1B2	0	0.600747	0.939	0.866	0	F1-C
BAMBI	3.26842e-118	0.599804	0.553	0.406	7.22647e-114	F1-C
SKIL	2.391e-231	0.587837	0.865	0.764	5.28651e-227	F1-C
CAPS	1.56442e-136	0.587744	0.485	0.29	3.45892e-132	F1-C
FTL	0	0.586779	0.998	0.997	0	F1-C
S100A1	5.93672e-248	0.579778	0.572	0.251	1.31261e-243	F1-C
GFPT2	2.2712e-172	0.578668	0.58	0.377	5.02162e-168	F1-C
RPS29	0	0.577768	0.969	0.939	0	F1-C
RPL23A	0	0.575302	0.891	0.792	0	F1-C
CPE	1e-184	0.574336	0.43	0.177	2.211e-180	F1-C
YPEL5	1.97302e-163	0.574135	0.687	0.565	4.36236e-159	F1-C
RPS27A	0	0.572384	0.999	0.99	0	F1-C
FAM162A	6.38309e-146	0.571834	0.551	0.379	1.4113e-141	F1-C
TSPAN6	1.56782e-161	0.571783	0.407	0.185	3.46646e-157	F1-C
SRSF3	2.09804e-287	0.568405	0.899	0.81	4.63876e-283	F1-C
HEXIM1	2.22782e-159	0.567189	0.5	0.285	4.92571e-155	F1-C
GOLGB1	3.21737e-166	0.566967	0.767	0.677	7.11361e-162	F1-C
AC245297.1	1.25297e-173	0.561459	0.61	0.43	2.77031e-169	F1-C
GPC6	3.31176e-149	0.556055	0.511	0.32	7.3223e-145	F1-C
PTP4A1	1.31347e-150	0.552166	0.606	0.453	2.90409e-146	F1-C
TSC22D3	2.15661e-98	0.550037	0.68	0.632	4.76826e-94	F1-C
EIF1B	2.16049e-164	0.549912	0.671	0.537	4.77684e-160	F1-C
TOMM7	4.6674e-293	0.544456	0.887	0.804	1.03196e-288	F1-C
DEFB1	1.38739e-96	0.543696	0.173	0.03	3.06753e-92	F1-C
CHST3	1.87005e-167	0.538572	0.648	0.471	4.13467e-163	F1-C
RHOB	9.7779e-85	0.534462	0.544	0.436	2.16189e-80	F1-C
RPS14	0	0.531886	0.997	0.992	0	F1-C
GPRC5A	4.67008e-223	0.527773	0.82	0.635	1.03255e-218	F1-C
DEPP1	2.18438e-57	0.527121	0.355	0.233	4.82967e-53	F1-C
MPP6	9.9392e-117	0.523432	0.458	0.289	2.19756e-112	F1-C
TGIF1	1.87522e-102	0.519404	0.51	0.372	4.14612e-98	F1-C
MIDN	4.81897e-107	0.518035	0.412	0.239	1.06547e-102	F1-C
RPS3	0	0.51518	0.992	0.972	0	F1-C
RPL15	0	0.510567	0.999	0.995	0	F1-C
PLAC9	5.12353e-134	0.508105	0.699	0.577	1.13281e-129	F1-C
SNHG8	1.61719e-138	0.507575	0.67	0.52	3.5756e-134	F1-C
RPS12	0	0.507413	0.987	0.951	0	F1-C
HSPA1B	3.4691e-169	0.504189	0.776	0.644	7.67017e-165	F1-C
RPL18	0	0.503439	0.988	0.972	0	F1-C
FAU	0	0.503037	0.983	0.965	0	F1-C
STK26	1.03893e-115	0.502642	0.306	0.125	2.29707e-111	F1-C
RPL31	0	0.502427	0.998	0.997	0	F1-C
OAT	5.63527e-140	0.496536	0.614	0.474	1.24596e-135	F1-C
ELL2	1.93476e-142	0.49402	0.712	0.592	4.27775e-138	F1-C
VCAN	6.21972e-52	0.493061	0.636	0.621	1.37518e-47	F1-C
RPL3	0	0.492474	0.988	0.974	0	F1-C
DNAJB6	3.90474e-124	0.492128	0.644	0.537	8.63338e-120	F1-C
FUS	2.99374e-161	0.491824	0.718	0.594	6.61916e-157	F1-C
GTF2B	1.71596e-104	0.491221	0.567	0.442	3.79399e-100	F1-C
RPL21	0	0.489396	0.999	0.998	0	F1-C
BCAT1	1.63447e-168	0.488351	0.74	0.629	3.61382e-164	F1-C
MEF2D	1.55454e-108	0.486563	0.345	0.171	3.4371e-104	F1-C
RPL24	0	0.485703	0.991	0.976	0	F1-C
RPL9	0	0.485156	0.994	0.974	0	F1-C
COMMD6	6.64246e-189	0.483088	0.804	0.743	1.46865e-184	F1-C
RPL11	0	0.479302	0.993	0.982	0	F1-C
RPS13	0	0.474615	0.997	0.992	0	F1-C
RPL23	0	0.474417	0.992	0.977	0	F1-C
RASD1	1.52547e-59	0.470765	0.197	0.084	3.37281e-55	F1-C
MIA	9.78137e-167	0.469169	0.651	0.421	2.16266e-162	F1-C
PFDN5	5.60277e-221	0.468368	0.881	0.839	1.23877e-216	F1-C
RPL7	0	0.467969	0.995	0.989	0	F1-C
UQCRB	4.20376e-180	0.46333	0.827	0.762	9.29451e-176	F1-C
MT1X	2.1008e-193	0.461553	0.852	0.704	4.64487e-189	F1-C
GAS5	2.53144e-115	0.460605	0.634	0.509	5.59701e-111	F1-C
RPL7A	4.79076e-300	0.456034	0.957	0.92	1.05924e-295	F1-C
CHMP1B	6.93218e-82	0.45372	0.349	0.204	1.53271e-77	F1-C
PAPSS2	8.19517e-128	0.449208	0.699	0.609	1.81195e-123	F1-C
RPS25	1.5609e-306	0.448346	0.964	0.929	3.45115e-302	F1-C
STK32A	9.71393e-133	0.448176	0.193	0.018	2.14775e-128	F1-C
HNRNPA2B1	2.36574e-200	0.447896	0.951	0.935	5.23066e-196	F1-C
PEG3	8.81844e-100	0.446028	0.198	0.046	1.94976e-95	F1-C
PELI1	1.0531e-60	0.441519	0.534	0.446	2.32841e-56	F1-C
DNAJB9	3.44376e-89	0.441444	0.529	0.404	7.61415e-85	F1-C
SC5D	1.18939e-100	0.441085	0.279	0.114	2.62973e-96	F1-C
FOSB	1.54153e-222	0.439068	0.928	0.794	3.40831e-218	F1-C
PNRC1	1.53194e-182	0.438336	0.858	0.74	3.38712e-178	F1-C
FMOD	2.73059e-293	0.435384	0.981	0.827	6.03734e-289	F1-C
RPS9	3.81432e-254	0.433705	0.947	0.91	8.43345e-250	F1-C
BEX3	8.15316e-113	0.431531	0.697	0.624	1.80266e-108	F1-C
SLC25A36	7.80199e-57	0.428298	0.417	0.316	1.72502e-52	F1-C
USP53	2.93724e-87	0.427836	0.385	0.229	6.49424e-83	F1-C
PDCD4	1.46743e-81	0.423521	0.435	0.304	3.24448e-77	F1-C
SNHG5	1.65636e-129	0.423197	0.819	0.775	3.66221e-125	F1-C
TIMP4	7.21807e-109	0.420723	0.332	0.144	1.59592e-104	F1-C
DDX5	3.39992e-297	0.419525	0.987	0.983	7.51723e-293	F1-C
SFT2D2	6.16816e-74	0.419237	0.446	0.328	1.36378e-69	F1-C
ATP5MC2	1.44015e-92	0.418059	0.689	0.632	3.18416e-88	F1-C
RPS20	0	0.417354	0.987	0.974	0	F1-C
RPLP2	0	0.416943	0.996	0.99	0	F1-C
RPS16	1.10651e-307	0.411531	0.991	0.975	2.44648e-303	F1-C
JMJD1C	2.67181e-55	0.409131	0.682	0.651	5.90737e-51	F1-C
NXF1	2.0624e-73	0.408216	0.511	0.407	4.55997e-69	F1-C
HNRNPA1	1.97923e-224	0.407826	0.947	0.91	4.37608e-220	F1-C
SERPINI1	5.23581e-109	0.405405	0.221	0.056	1.15764e-104	F1-C
RPL19	0	0.404803	0.991	0.973	0	F1-C
HSPB1	2.7885e-46	0.403938	0.896	0.897	6.16538e-42	F1-C
HNRNPH1	1.01818e-103	0.403893	0.718	0.641	2.25118e-99	F1-C
MIR22HG	6.15722e-74	0.403346	0.488	0.366	1.36136e-69	F1-C
PEG10	2.84046e-57	0.402327	0.127	0.031	6.28027e-53	F1-C
PCOLCE2	8.30047e-140	0.402186	0.858	0.801	1.83523e-135	F1-C
RPS21	6.24405e-198	0.40201	0.959	0.938	1.38056e-193	F1-C
ODC1	8.82527e-67	0.39962	0.5	0.398	1.95127e-62	F1-C
NPM1	4.1238e-249	0.397669	0.983	0.964	9.11773e-245	F1-C
RPL5	2.31315e-273	0.39766	0.986	0.97	5.11438e-269	F1-C
CA9	4.45196e-89	0.395641	0.241	0.088	9.84329e-85	F1-C
ARRDC3	1.03328e-46	0.395621	0.35	0.249	2.28459e-42	F1-C
NUFIP2	3.00373e-65	0.395132	0.685	0.632	6.64125e-61	F1-C
HMGB2	2.54064e-96	0.39357	0.414	0.24	5.61735e-92	F1-C
RPS11	4.99144e-266	0.391636	0.976	0.952	1.10361e-261	F1-C
RPL9P9	1.98451e-164	0.391308	0.787	0.699	4.38775e-160	F1-C
SELENOK	2.21383e-99	0.390804	0.722	0.67	4.89477e-95	F1-C
CHCHD7	1.97354e-62	0.389533	0.361	0.245	4.36349e-58	F1-C
NEAT1	8.83386e-50	0.38614	0.459	0.37	1.95317e-45	F1-C
SSR3	3.19449e-100	0.38432	0.758	0.718	7.06301e-96	F1-C
CDKN1A	1.9546e-89	0.381962	0.808	0.737	4.32162e-85	F1-C
ULBP1	8.49371e-44	0.381268	0.301	0.195	1.87796e-39	F1-C
AL450405.1	3.72786e-26	0.381163	0.208	0.146	8.24229e-22	F1-C
RBBP6	1.10616e-84	0.380234	0.77	0.689	2.44572e-80	F1-C
MAP1LC3B	1.39463e-123	0.379465	0.922	0.911	3.08352e-119	F1-C
UBAP2	1.38686e-59	0.379224	0.399	0.286	3.06635e-55	F1-C
EEF1A1	0	0.376264	0.999	0.998	0	F1-C
RBMX	1.51195e-98	0.376094	0.758	0.687	3.34292e-94	F1-C
RPL37	1.68029e-252	0.375753	0.991	0.978	3.71512e-248	F1-C
CFAP20	2.36917e-47	0.375462	0.409	0.324	5.23824e-43	F1-C
RPL13	5.0973e-285	0.374852	0.994	0.989	1.12701e-280	F1-C
RPS3A	0	0.373852	0.995	0.987	0	F1-C
INTS6	6.82668e-66	0.373845	0.287	0.157	1.50938e-61	F1-C
IRS2	8.81022e-73	0.373368	0.282	0.143	1.94794e-68	F1-C
RPL6	1.28702e-265	0.372874	0.987	0.979	2.8456e-261	F1-C
SPTSSA	7.32401e-59	0.371998	0.569	0.498	1.61934e-54	F1-C
WISP3	1.44137e-54	0.370212	0.406	0.301	3.18687e-50	F1-C
ASS1	8.98826e-86	0.369393	0.3	0.144	1.9873e-81	F1-C
FBXO2	1.35795e-102	0.367714	0.268	0.097	3.00242e-98	F1-C
HMGCS1	1.50867e-39	0.367067	0.461	0.387	3.33568e-35	F1-C
AC005165.1	3.20329e-114	0.366935	0.155	0.007	7.08248e-110	F1-C
S100A13	2.93312e-130	0.366773	0.828	0.777	6.48513e-126	F1-C
ADM	4.42902e-47	0.366436	0.479	0.373	9.79256e-43	F1-C
NUPR1	2.2863e-83	0.363325	0.787	0.744	5.05501e-79	F1-C
BHLHE41	5.57187e-54	0.361976	0.298	0.181	1.23194e-49	F1-C
HMGCR	1.19276e-41	0.359969	0.315	0.222	2.63718e-37	F1-C
KLF3	1.89005e-23	0.359738	0.407	0.362	4.1789e-19	F1-C
FOXC1	1.45342e-53	0.359063	0.537	0.458	3.21352e-49	F1-C
LRIF1	3.42694e-37	0.358897	0.3	0.209	7.57696e-33	F1-C
EIF4B	1.11066e-58	0.358305	0.489	0.404	2.45567e-54	F1-C
HHIPL2	9.68004e-84	0.35742	0.237	0.092	2.14026e-79	F1-C
ZIC1	4.11565e-68	0.356979	0.225	0.098	9.09971e-64	F1-C
PCF11	7.06107e-51	0.356808	0.415	0.311	1.5612e-46	F1-C
C6orf48	3.20066e-55	0.356728	0.523	0.459	7.07666e-51	F1-C
MRPL33	1.89997e-44	0.356477	0.476	0.415	4.20084e-40	F1-C
BEX2	1.30614e-94	0.355942	0.129	0.005	2.88789e-90	F1-C
SLC38A1	3.58506e-68	0.355444	0.426	0.283	7.92656e-64	F1-C
SOD1	8.14693e-145	0.35502	0.919	0.907	1.80129e-140	F1-C
EIF4A2	1.03894e-121	0.354044	0.884	0.851	2.29709e-117	F1-C
RHOBTB3	8.76287e-45	0.353074	0.33	0.236	1.93747e-40	F1-C
GABARAPL2	4.68788e-80	0.352161	0.665	0.61	1.03649e-75	F1-C
BEX4	1.10527e-84	0.351926	0.251	0.104	2.44376e-80	F1-C
RPS18	2.53176e-271	0.351553	0.997	0.992	5.59771e-267	F1-C
CCDC88A	1.95889e-41	0.350337	0.449	0.378	4.3311e-37	F1-C
UAP1	1.18291e-122	0.349016	0.861	0.801	2.61542e-118	F1-C
MSMO1	3.73541e-21	0.348274	0.284	0.223	8.25899e-17	F1-C
PABPC1	4.33832e-159	0.34787	0.976	0.97	9.59203e-155	F1-C
CD55	5.97306e-89	0.34669	0.804	0.733	1.32064e-84	F1-C
OTUD1	2.57194e-43	0.346122	0.213	0.117	5.68657e-39	F1-C
TUBB2B	3.99664e-72	0.345466	0.237	0.104	8.83657e-68	F1-C
P4HA1	3.58217e-79	0.345303	0.757	0.736	7.92017e-75	F1-C
BCL6	4.87799e-53	0.343819	0.316	0.202	1.07852e-48	F1-C
HSPA2	9.98016e-50	0.343716	0.352	0.246	2.20661e-45	F1-C
NAF1	2.61115e-45	0.343611	0.198	0.102	5.77326e-41	F1-C
RPL34	6.77895e-292	0.34319	0.997	0.996	1.49883e-287	F1-C
CTR9	1.01871e-43	0.34189	0.394	0.302	2.25236e-39	F1-C
DDX6	4.88034e-49	0.338907	0.551	0.5	1.07904e-44	F1-C
BCAS2	1.50924e-22	0.337737	0.436	0.408	3.33692e-18	F1-C
NDRG2	4.84148e-85	0.337564	0.191	0.054	1.07045e-80	F1-C
RPS27	1.34417e-263	0.337526	1	0.999	2.97195e-259	F1-C
RPL13A	1.54905e-279	0.337351	0.998	0.994	3.42494e-275	F1-C
RPL4	4.40278e-163	0.335804	0.943	0.924	9.73456e-159	F1-C
PNISR	1.41311e-40	0.333746	0.476	0.408	3.12438e-36	F1-C
SOX9-AS1	9.31641e-87	0.333289	0.169	0.036	2.05986e-82	F1-C
SNHG1	2.72015e-48	0.333137	0.296	0.191	6.01426e-44	F1-C
COX17	1.62213e-23	0.332802	0.402	0.365	3.58652e-19	F1-C
RPL38	8.97987e-119	0.332497	0.901	0.884	1.98545e-114	F1-C
RNF130	1.03892e-58	0.330915	0.327	0.213	2.29706e-54	F1-C
SMIM26	9.1341e-41	0.330865	0.46	0.401	2.01955e-36	F1-C
SRSF6	4.03961e-40	0.330428	0.419	0.35	8.93157e-36	F1-C
MFAP3L	3.58732e-69	0.330196	0.286	0.148	7.93156e-65	F1-C
OTUD6B-AS1	5.37951e-49	0.328803	0.326	0.219	1.18941e-44	F1-C
MYLK	5.87341e-10	0.328407	0.204	0.169	1.29861e-05	F1-C
ITIH6	5.36512e-77	0.328206	0.223	0.083	1.18623e-72	F1-C
RSL24D1	9.33024e-78	0.326925	0.706	0.643	2.06292e-73	F1-C
COX7C	4.81224e-100	0.326813	0.845	0.828	1.06399e-95	F1-C
TPD52	9.61274e-92	0.325755	0.21	0.062	2.12538e-87	F1-C
SSR4	8.97585e-80	0.324553	0.809	0.812	1.98456e-75	F1-C
TFF3	1.45129e-81	0.323911	0.147	0.025	3.2088e-77	F1-C
RPL32	2.45271e-234	0.323889	0.995	0.989	5.42295e-230	F1-C
NTRK2	7.03222e-73	0.322327	0.213	0.081	1.55482e-68	F1-C
RPL14	9.43454e-200	0.320538	0.989	0.985	2.08598e-195	F1-C
RPL36AL	8.18876e-115	0.319276	0.906	0.902	1.81053e-110	F1-C
LITAF	1.4878e-61	0.318673	0.606	0.535	3.28951e-57	F1-C
GRPEL1	2.14273e-33	0.318327	0.428	0.364	4.73758e-29	F1-C
FLT1	1.17307e-73	0.317391	0.216	0.081	2.59366e-69	F1-C
CRTAP	3.90409e-54	0.316794	0.54	0.475	8.63195e-50	F1-C
RPS4X	1.91206e-177	0.315863	0.97	0.959	4.22757e-173	F1-C
CLCF1	1.05994e-30	0.315768	0.274	0.197	2.34352e-26	F1-C
EBAG9	8.82119e-32	0.315143	0.353	0.284	1.95037e-27	F1-C
HERPUD1	3.11572e-117	0.315104	0.875	0.811	6.88886e-113	F1-C
THUMPD3-AS1	8.29749e-44	0.31419	0.229	0.131	1.83458e-39	F1-C
PSAP	1.1689e-157	0.314171	0.944	0.945	2.58443e-153	F1-C
TOMM20	6.21317e-55	0.31285	0.643	0.605	1.37373e-50	F1-C
EGR3	4.95537e-30	0.311978	0.224	0.144	1.09563e-25	F1-C
RPLP1	1.8245e-306	0.310076	1	0.998	4.03396e-302	F1-C
EIF4A3	2.23418e-30	0.30948	0.679	0.664	4.93976e-26	F1-C
TPT1	1.87215e-226	0.308871	0.991	0.984	4.13933e-222	F1-C
RPL27A	8.90015e-213	0.308208	0.991	0.992	1.96782e-208	F1-C
DMKN	2.7165e-62	0.307944	0.172	0.061	6.00619e-58	F1-C
NOP58	3.60358e-50	0.305319	0.723	0.697	7.96752e-46	F1-C
ENO2	1.65248e-19	0.304796	0.359	0.319	3.65363e-15	F1-C
SLC39A8	5.60452e-58	0.303888	0.221	0.106	1.23916e-53	F1-C
ID2	2.16404e-16	0.302323	0.856	0.869	4.7847e-12	F1-C
EIF1AY	1.73038e-95	0.302245	0.126	0.002	3.82587e-91	F1-C
NASP	3.04257e-25	0.302133	0.447	0.4	6.72712e-21	F1-C
RANBP2	4.56909e-34	0.301375	0.395	0.32	1.01023e-29	F1-C
PPDPF	1.77828e-80	0.301002	0.725	0.651	3.93177e-76	F1-C
ANG	5.51269e-50	0.299348	0.22	0.114	1.21886e-45	F1-C
CIRBP	6.98938e-47	0.298473	0.595	0.557	1.54535e-42	F1-C
RPL37A	3.74691e-163	0.297415	0.992	0.988	8.28442e-159	F1-C
CCDC173	1.05405e-53	0.296572	0.187	0.08	2.33051e-49	F1-C
YTHDC1	1.78745e-30	0.293556	0.503	0.464	3.95204e-26	F1-C
BUD23	2.87145e-37	0.292603	0.462	0.394	6.34877e-33	F1-C
TOB2	4.58186e-32	0.292551	0.395	0.326	1.01305e-27	F1-C
SNHG6	5.2805e-29	0.292524	0.484	0.447	1.16752e-24	F1-C
AKAP9	7.99924e-26	0.292044	0.511	0.479	1.76863e-21	F1-C
PCDHB4	1.20432e-44	0.291775	0.151	0.062	2.66274e-40	F1-C
CWF19L2	2.08565e-28	0.29124	0.246	0.169	4.61138e-24	F1-C
TAF7	1.50664e-28	0.291008	0.553	0.517	3.33118e-24	F1-C
SPTY2D1	3.7574e-21	0.290135	0.451	0.421	8.30761e-17	F1-C
AMD1	9.95638e-62	0.288608	0.704	0.637	2.20136e-57	F1-C
MT1E	0.181284	0.288496	0.63	0.676	1	F1-C
SCIN	1.0373e-53	0.287049	0.387	0.26	2.29347e-49	F1-C
MFAP4	3.44785e-68	0.285198	0.154	0.041	7.62321e-64	F1-C
CCDC59	3.28647e-23	0.284699	0.504	0.473	7.26637e-19	F1-C
HDDC2	1.89646e-36	0.284641	0.295	0.208	4.19308e-32	F1-C
SELENOM	2.12046e-54	0.283959	0.748	0.715	4.68834e-50	F1-C
EIF1	7.55526e-253	0.283217	0.998	0.995	1.67047e-248	F1-C
AL035258.1	1.6904e-65	0.2827	0.151	0.041	3.73747e-61	F1-C
NOVA1	1.77362e-25	0.28121	0.229	0.158	3.92148e-21	F1-C
CTH	6.56867e-44	0.280165	0.167	0.077	1.45233e-39	F1-C
AL118516.1	2.46286e-39	0.279694	0.154	0.072	5.44538e-35	F1-C
STC2	4.06328e-64	0.279658	0.158	0.046	8.9839e-60	F1-C
NDUFC1	1.13823e-21	0.278954	0.529	0.531	2.51662e-17	F1-C
PGK1	3.44567e-62	0.278923	0.802	0.791	7.61838e-58	F1-C
TUBA4A	4.76594e-39	0.275839	0.197	0.106	1.05375e-34	F1-C
RPL8	2.57247e-124	0.273149	0.97	0.96	5.68774e-120	F1-C
H3F3B	5.59234e-134	0.272283	0.994	0.99	1.23647e-129	F1-C
FGFR1OP2	1.06169e-22	0.272172	0.404	0.364	2.34739e-18	F1-C
NDUFA4L2	2.67373e-140	0.271325	0.936	0.814	5.91161e-136	F1-C
CCNH	3.74822e-30	0.271295	0.233	0.158	8.28731e-26	F1-C
HBP1	7.29338e-27	0.271017	0.355	0.292	1.61257e-22	F1-C
BAALC	1.48153e-50	0.27042	0.229	0.12	3.27567e-46	F1-C
NEBL	1.17438e-49	0.270054	0.222	0.115	2.59655e-45	F1-C
RPS8	1.82307e-144	0.269913	0.979	0.977	4.03081e-140	F1-C
NFAT5	1.9104e-26	0.269545	0.393	0.333	4.22389e-22	F1-C
SEC61G	3.22978e-42	0.267417	0.722	0.735	7.14103e-38	F1-C
DDX3X	8.22583e-51	0.267071	0.823	0.817	1.81873e-46	F1-C
HSPA9	4.93879e-33	0.266447	0.737	0.743	1.09197e-28	F1-C
BEX5	1.51189e-65	0.26509	0.142	0.035	3.34278e-61	F1-C
DARS	1.56464e-24	0.264429	0.449	0.412	3.45941e-20	F1-C
UGP2	2.47977e-41	0.263674	0.662	0.625	5.48278e-37	F1-C
SRRM2	4.77483e-21	0.263419	0.441	0.414	1.05572e-16	F1-C
LGALS3	2.14629e-63	0.262893	0.911	0.924	4.74544e-59	F1-C
GFPT1	1.76544e-26	0.262097	0.436	0.387	3.90338e-22	F1-C
KDM5B	7.54282e-16	0.260868	0.302	0.258	1.66772e-11	F1-C
C12orf57	1.24486e-23	0.258767	0.568	0.554	2.75239e-19	F1-C
NACA	3.91795e-103	0.258006	0.941	0.931	8.66258e-99	F1-C
MKNK2	3.19808e-27	0.257789	0.247	0.176	7.07096e-23	F1-C
SF3B6	1.75927e-35	0.257309	0.648	0.645	3.88974e-31	F1-C
PPP1R10	2.47068e-14	0.257015	0.346	0.312	5.46268e-10	F1-C
ZBED5	4.79853e-24	0.256333	0.229	0.164	1.06096e-19	F1-C
CHAC1	2.68544e-35	0.253591	0.288	0.193	5.93751e-31	F1-C
RPS5	2.88393e-89	0.253083	0.945	0.936	6.37637e-85	F1-C
DUSP14	2.79056e-16	0.251871	0.36	0.33	6.16993e-12	F1-C
RPL35A	3.03295e-161	0.251831	0.992	0.987	6.70585e-157	F1-C
CCDC7	7.21747e-47	0.251133	0.169	0.073	1.59578e-42	F1-C
JOSD1	3.31985e-18	0.251097	0.266	0.217	7.34019e-14	F1-C
RPS7	5.73712e-96	0.251036	0.943	0.934	1.26848e-91	F1-C
POSTN	0	3.20506	0.65	0.037	0	F2-C
COL1A1	0	2.84199	0.817	0.06	0	F2-C
COL1A2	0	2.29848	0.951	0.353	0	F2-C
COL12A1	0	1.98677	0.749	0.077	0	F2-C
COL3A1	0	1.90806	0.919	0.47	0	F2-C
PMAIP1	0	1.86455	0.46	0.042	0	F2-C
TNC	0	1.84833	0.852	0.086	0	F2-C
MMP13	0	1.74409	0.248	0.008	0	F2-C
ISG15	0	1.70885	0.321	0.027	0	F2-C
CXCL8	0	1.68016	0.308	0.054	0	F2-C
IFIT2	0	1.61763	0.142	0.01	0	F2-C
CXCL2	0	1.61748	0.412	0.058	0	F2-C
IFIT3	0	1.60361	0.229	0.027	0	F2-C
ASPN	0	1.58938	0.566	0.188	0	F2-C
IRF1	0	1.57109	0.569	0.209	0	F2-C
COL8A1	0	1.57066	0.638	0.119	0	F2-C
CHI3L2	0	1.53562	0.654	0.189	0	F2-C
MMP2	0	1.51614	0.619	0.018	0	F2-C
RGS16	1.4503e-210	1.49168	0.553	0.297	3.20662e-206	F2-C
TMSB4X	0	1.44783	0.934	0.649	0	F2-C
LGALS1	0	1.42811	0.957	0.792	0	F2-C
RRAD	0	1.39255	0.517	0.126	0	F2-C
IL32	0	1.35168	0.478	0.022	0	F2-C
NFKBIA	0	1.34178	0.87	0.454	0	F2-C
COL5A1	0	1.29247	0.804	0.315	0	F2-C
PRSS23	0	1.27627	0.681	0.162	0	F2-C
NFKBIZ	0	1.25663	0.788	0.32	0	F2-C
AEBP1	0	1.22994	0.966	0.655	0	F2-C
COL6A3	0	1.18302	0.767	0.254	0	F2-C
MMP14	0	1.17475	0.642	0.143	0	F2-C
TGFBI	0	1.16728	0.653	0.158	0	F2-C
TNFAIP8	0	1.16477	0.432	0.061	0	F2-C
CRTAC1	0	1.15419	0.693	0.234	0	F2-C
COL14A1	0	1.14904	0.464	0.025	0	F2-C
IER3	0	1.13796	0.783	0.444	0	F2-C
COL5A2	0	1.1298	0.843	0.411	0	F2-C
MXRA5	0	1.12694	0.681	0.161	0	F2-C
IFI27	0	1.11887	0.199	0.012	0	F2-C
GJA1	0	1.10405	0.714	0.139	0	F2-C
IFIT1	0	1.10177	0.183	0.014	0	F2-C
ITGB1	0	1.0838	0.956	0.588	0	F2-C
LTBP1	0	1.07084	0.681	0.12	0	F2-C
RAB31	0	1.05859	0.652	0.134	0	F2-C
BIRC3	0	1.05274	0.436	0.082	0	F2-C
THY1	0	1.03554	0.716	0.229	0	F2-C
CXCL3	0	1.02395	0.171	0.01	0	F2-C
MMP3	3.38998e-66	1.01967	0.449	0.307	7.49525e-62	F2-C
IFI6	0	1.01947	0.391	0.083	0	F2-C
LRRC15	0	1.01532	0.558	0.037	0	F2-C
CYTOR	0	1.01074	0.645	0.212	0	F2-C
CCND1	0	0.996114	0.63	0.183	0	F2-C
SULF1	0	0.99388	0.507	0.08	0	F2-C
COL6A1	0	0.992876	0.866	0.462	0	F2-C
SH3BGRL3	0	0.982669	0.928	0.655	0	F2-C
SOD2	1.42845e-246	0.971865	0.845	0.694	3.15831e-242	F2-C
KLF6	0	0.969338	0.81	0.491	0	F2-C
COL6A2	0	0.969132	0.797	0.296	0	F2-C
MTATP6P1	0	0.966587	0.889	0.694	0	F2-C
TNFAIP6	0	0.964591	0.794	0.307	0	F2-C
PCOLCE	0	0.963707	0.746	0.305	0	F2-C
HTRA1	0	0.955833	0.913	0.574	0	F2-C
FOSL1	0	0.954664	0.731	0.391	0	F2-C
FRMD6	0	0.936215	0.67	0.224	0	F2-C
ECM1	0	0.929406	0.644	0.126	0	F2-C
CD44	0	0.928942	0.838	0.463	0	F2-C
SPARC	4.65933e-307	0.921361	0.975	0.938	1.03018e-302	F2-C
S100A4	0	0.920755	0.925	0.735	0	F2-C
EDIL3	0	0.908317	0.874	0.371	0	F2-C
VCAM1	0	0.905903	0.174	0.005	0	F2-C
ABL2	0	0.905092	0.626	0.157	0	F2-C
FNDC1	0	0.903935	0.48	0.09	0	F2-C
PFN1	0	0.900929	0.902	0.594	0	F2-C
ICAM1	0	0.890318	0.639	0.288	0	F2-C
TNFAIP3	0	0.887049	0.329	0.041	0	F2-C
FTH1	0	0.879864	0.898	0.597	0	F2-C
TPM4	0	0.876766	0.849	0.549	0	F2-C
ANTXR1	0	0.863271	0.529	0.109	0	F2-C
MXRA8	0	0.862762	0.66	0.24	0	F2-C
S100A10	0	0.848681	0.988	0.933	0	F2-C
SERPINE2	0	0.837896	0.875	0.575	0	F2-C
GREM1	0	0.836995	0.415	0.113	0	F2-C
IFITM1	1.93725e-269	0.830454	0.364	0.116	4.28326e-265	F2-C
NBL1	0	0.821689	0.471	0.042	0	F2-C
CALD1	0	0.814101	0.725	0.336	0	F2-C
BGN	0	0.809213	0.98	0.901	0	F2-C
GPNMB	0	0.80768	0.371	0.023	0	F2-C
FAP	0	0.807141	0.578	0.114	0	F2-C
ZFAND2A	6.0313e-136	0.799064	0.544	0.329	1.33352e-131	F2-C
FSTL1	0	0.798616	0.811	0.471	0	F2-C
SERPINH1	0	0.798207	0.682	0.283	0	F2-C
IL1R1	0	0.785769	0.661	0.254	0	F2-C
B2M	0	0.782319	0.994	0.983	0	F2-C
ZFP36	3.43256e-124	0.774378	0.506	0.297	7.5894e-120	F2-C
FBN1	0	0.76935	0.59	0.165	0	F2-C
DDX58	0	0.768813	0.285	0.044	0	F2-C
SERTAD2	0	0.76868	0.694	0.321	0	F2-C
TPM1	0	0.764866	0.617	0.25	0	F2-C
CCL2	0	0.757688	0.195	0.022	0	F2-C
GBP1	0	0.754973	0.274	0.039	0	F2-C
CDH13	0	0.752725	0.413	0.053	0	F2-C
WTAP	5.0633e-196	0.74811	0.774	0.559	1.1195e-191	F2-C
CLMP	0	0.743673	0.561	0.146	0	F2-C
CTSB	0	0.742598	0.852	0.597	0	F2-C
SOX4	4.65056e-291	0.740706	0.591	0.256	1.02824e-286	F2-C
KIAA1217	0	0.737686	0.385	0.065	0	F2-C
CDH11	0	0.736677	0.469	0.061	0	F2-C
LMNA	1.857e-294	0.732193	0.882	0.675	4.10582e-290	F2-C
COL15A1	0	0.730993	0.392	0.057	0	F2-C
OLFML2B	0	0.722136	0.419	0.039	0	F2-C
C12orf75	0	0.719804	0.461	0.069	0	F2-C
AL365357.1	0	0.718782	0.705	0.135	0	F2-C
ID3	1.98391e-113	0.715421	0.492	0.3	4.38643e-109	F2-C
CNN3	0	0.714891	0.651	0.263	0	F2-C
FABP5	3.92177e-163	0.714434	0.396	0.175	8.67104e-159	F2-C
AQP1	0	0.712294	0.271	0.013	0	F2-C
HSPA6	1.21898e-43	0.711352	0.275	0.173	2.69517e-39	F2-C
VIM	0	0.711243	0.996	0.97	0	F2-C
TM4SF1	3.02835e-300	0.704667	0.776	0.437	6.69568e-296	F2-C
PTTG1IP	0	0.703862	0.905	0.685	0	F2-C
NOV	0	0.696237	0.194	0.026	0	F2-C
CMTM3	0	0.692268	0.512	0.144	0	F2-C
FOXP1	0	0.692254	0.562	0.178	0	F2-C
2021-09-11	0	0.685725	0.506	0.104	0	F2-C
LIMA1	0	0.684588	0.503	0.152	0	F2-C
C1R	0	0.682683	0.597	0.258	0	F2-C
DAB2	0	0.680587	0.678	0.314	0	F2-C
RAC1	0	0.674743	0.759	0.373	0	F2-C
IFITM3	1.87113e-253	0.673485	0.958	0.855	4.13708e-249	F2-C
ELK3	0	0.673483	0.571	0.159	0	F2-C
ZFP36L1	0	0.666807	0.626	0.282	0	F2-C
CAPZB	0	0.659668	0.663	0.306	0	F2-C
BDKRB1	0	0.658447	0.29	0.037	0	F2-C
PPIB	0	0.648534	0.553	0.141	0	F2-C
MX1	0	0.643149	0.192	0.016	0	F2-C
IGFBP3	1.04965e-287	0.639744	0.207	0.035	2.32077e-283	F2-C
ITGA11	0	0.638731	0.599	0.25	0	F2-C
MFGE8	2.08458e-257	0.637916	0.894	0.697	4.60901e-253	F2-C
NFKB1	0	0.629294	0.513	0.192	0	F2-C
AKR1B1	1.28548e-160	0.628733	0.41	0.186	2.84219e-156	F2-C
CACYBP	1.35435e-161	0.627164	0.683	0.445	2.99448e-157	F2-C
LHFPL2	0	0.621897	0.409	0.091	0	F2-C
MARCKS	0	0.621084	0.366	0.028	0	F2-C
UBB	6.52602e-170	0.620573	0.908	0.758	1.4429e-165	F2-C
ARL4C	0	0.620069	0.331	0.054	0	F2-C
TAGLN2	1.68636e-274	0.617841	0.782	0.491	3.72854e-270	F2-C
PARP14	0	0.614698	0.289	0.032	0	F2-C
TMSB10	8.54589e-222	0.611978	0.896	0.694	1.8895e-217	F2-C
SMOC1	0	0.611947	0.601	0.24	0	F2-C
SPOCK1	0	0.605829	0.395	0.043	0	F2-C
ANXA2	2.17196e-302	0.601177	0.986	0.96	4.80219e-298	F2-C
TIMP3	1.06869e-180	0.600121	0.779	0.549	2.36288e-176	F2-C
SAMD9	0	0.599659	0.272	0.019	0	F2-C
PSME2	0	0.597365	0.481	0.145	0	F2-C
DKK3	0	0.595413	0.305	0.03	0	F2-C
NFE2L2	2.84649e-263	0.591429	0.658	0.346	6.2936e-259	F2-C
S100A11	0	0.588651	0.973	0.888	0	F2-C
ALCAM	0	0.588153	0.329	0.028	0	F2-C
ZEB2	0	0.582672	0.349	0.031	0	F2-C
BASP1	0	0.581942	0.301	0.023	0	F2-C
CAPG	4.26695e-230	0.580496	0.501	0.227	9.43422e-226	F2-C
MT-ND4L	2.57744e-301	0.578144	0.901	0.814	5.69871e-297	F2-C
CTHRC1	0	0.576038	0.331	0.044	0	F2-C
PHLDA1	1.40294e-255	0.575409	0.596	0.276	3.1019e-251	F2-C
MYO1B	0	0.572447	0.388	0.05	0	F2-C
AKR1C2	3.02422e-260	0.571939	0.402	0.136	6.68656e-256	F2-C
BRI3	0	0.57158	0.511	0.152	0	F2-C
GAPDH	3.01355e-307	0.568668	0.929	0.723	6.66295e-303	F2-C
SDC4	1.20849e-124	0.562411	0.548	0.333	2.67198e-120	F2-C
DNAJB4	5.86898e-106	0.560242	0.729	0.566	1.29763e-101	F2-C
HES1	1.35105e-31	0.558173	0.301	0.208	2.98717e-27	F2-C
RIPK2	3.60818e-193	0.556124	0.535	0.261	7.9777e-189	F2-C
LAMA4	0	0.555689	0.314	0.022	0	F2-C
SEMA3C	1.24062e-263	0.554946	0.558	0.247	2.743e-259	F2-C
CHI3L1	3.76356e-40	0.554139	0.308	0.2	8.32123e-36	F2-C
STAT1	1.07881e-261	0.553639	0.334	0.101	2.38526e-257	F2-C
TPPP3	4.06825e-286	0.552744	0.239	0.048	8.99489e-282	F2-C
DGKI	0	0.547521	0.391	0.112	0	F2-C
DPT	0	0.546554	0.704	0.316	0	F2-C
MT-RNR2	3.07675e-131	0.542201	0.987	0.99	6.8027e-127	F2-C
MAFB	0	0.539923	0.353	0.094	0	F2-C
SQSTM1	1.89344e-162	0.535422	0.698	0.464	4.18639e-158	F2-C
SFRP2	0	0.53147	0.107	0.002	0	F2-C
MT-ATP8	2.67221e-240	0.528704	0.737	0.452	5.90826e-236	F2-C
ANPEP	0	0.528364	0.299	0.017	0	F2-C
MSN	4.25532e-241	0.523065	0.822	0.549	9.40851e-237	F2-C
ACTR3	5.82466e-254	0.521782	0.652	0.334	1.28783e-249	F2-C
S100A16	1.97611e-247	0.520592	0.51	0.214	4.36917e-243	F2-C
PLS3	1.4633e-230	0.520396	0.702	0.395	3.23536e-226	F2-C
PLSCR1	8.25537e-224	0.520012	0.409	0.156	1.82526e-219	F2-C
ISLR	5.49278e-114	0.518184	0.838	0.736	1.21445e-109	F2-C
FNIP2	6.56804e-227	0.518159	0.486	0.208	1.45219e-222	F2-C
THBS3	0	0.517284	0.311	0.05	0	F2-C
ACTB	3.16944e-193	0.51678	0.983	0.962	7.00763e-189	F2-C
HSPH1	5.97172e-96	0.515501	0.917	0.895	1.32035e-91	F2-C
CSF1	0	0.515429	0.273	0.038	0	F2-C
LOXL2	1.4576e-288	0.514827	0.35	0.101	3.22276e-284	F2-C
HSPA4	5.23457e-236	0.513985	0.541	0.245	1.15736e-231	F2-C
CD99	2.00773e-140	0.51141	0.916	0.822	4.43909e-136	F2-C
RAB7A	3.44833e-225	0.510552	0.835	0.595	7.62426e-221	F2-C
DUSP1	9.82517e-61	0.509248	0.539	0.382	2.17234e-56	F2-C
BCL2A1	1.16926e-175	0.507721	0.147	0.029	2.58524e-171	F2-C
CD276	0	0.507343	0.343	0.048	0	F2-C
HIVEP2	5.84265e-210	0.506936	0.64	0.351	1.29181e-205	F2-C
FAM180A	0	0.506931	0.367	0.092	0	F2-C
CEMIP	0	0.506682	0.234	0.023	0	F2-C
TIMP1	4.95437e-69	0.506609	0.955	0.916	1.09541e-64	F2-C
YWHAG	1.49819e-230	0.506208	0.711	0.408	3.31251e-226	F2-C
FKBP1A	0	0.504135	0.526	0.199	0	F2-C
CST3	4.10517e-177	0.502498	0.934	0.831	9.07652e-173	F2-C
ATP5F1E	7.64458e-247	0.500518	0.919	0.743	1.69022e-242	F2-C
AKR1C1	3.27936e-104	0.500426	0.245	0.102	7.25067e-100	F2-C
ENG	0	0.500204	0.349	0.049	0	F2-C
JUN	2.28157e-24	0.499476	0.698	0.671	5.04455e-20	F2-C
RGS2	3.39941e-92	0.499315	0.765	0.59	7.5161e-88	F2-C
APOL6	0	0.499209	0.238	0.024	0	F2-C
ARL4A	9.19659e-245	0.495646	0.362	0.118	2.03337e-240	F2-C
WARS	8.86321e-159	0.495377	0.297	0.11	1.95966e-154	F2-C
CTSZ	6.21234e-303	0.492328	0.416	0.135	1.37355e-298	F2-C
PTX3	0	0.488967	0.193	0.024	0	F2-C
MT-CO2	8.0246e-188	0.488299	0.914	0.897	1.77424e-183	F2-C
TNFAIP2	3.90105e-174	0.486973	0.287	0.1	8.62523e-170	F2-C
ENAH	2.15819e-233	0.486657	0.475	0.196	4.77175e-229	F2-C
PLAU	0	0.486436	0.22	0.007	0	F2-C
PTGS2	4.68319e-111	0.482541	0.622	0.411	1.03545e-106	F2-C
TGFB2	0	0.48182	0.248	0.021	0	F2-C
MATN2	1.52089e-237	0.478252	0.471	0.191	3.36268e-233	F2-C
LRRFIP1	2.41738e-166	0.477536	0.769	0.517	5.34483e-162	F2-C
TP53BP2	0	0.476694	0.404	0.11	0	F2-C
RTN4	1.69328e-223	0.47593	0.822	0.56	3.74384e-219	F2-C
CAV1	1.02902e-164	0.473227	0.771	0.52	2.27516e-160	F2-C
INHBA	1.56195e-16	0.470373	0.683	0.609	3.45347e-12	F2-C
IER2	8.54109e-20	0.469906	0.458	0.376	1.88844e-15	F2-C
C1QTNF3	0	0.469522	0.178	0.021	0	F2-C
CD82	5.75909e-289	0.469393	0.4	0.127	1.27334e-284	F2-C
SERPINF1	1.93007e-280	0.468342	0.171	0.024	4.26739e-276	F2-C
MAP1B	0	0.467571	0.331	0.079	0	F2-C
YWHAB	9.33992e-205	0.466973	0.746	0.469	2.06506e-200	F2-C
MT-ATP6	5.54587e-217	0.464546	0.917	0.918	1.22619e-212	F2-C
ETS1	5.75298e-227	0.462277	0.537	0.243	1.27198e-222	F2-C
ITGA5	0	0.461603	0.417	0.125	0	F2-C
NINJ1	2.32391e-122	0.460026	0.481	0.272	5.13816e-118	F2-C
IFI16	4.67862e-151	0.459792	0.405	0.186	1.03444e-146	F2-C
CD83	1.42312e-145	0.459439	0.55	0.301	3.14652e-141	F2-C
CNRIP1	2.30632e-294	0.457985	0.427	0.139	5.09927e-290	F2-C
RGS3	1.32197e-93	0.457164	0.542	0.353	2.92288e-89	F2-C
MFAP2	0	0.454903	0.301	0.036	0	F2-C
RSPO2	0	0.45395	0.29	0.063	0	F2-C
ZNFX1	9.8588e-234	0.453803	0.442	0.171	2.17978e-229	F2-C
CD151	2.06739e-180	0.452529	0.565	0.302	4.571e-176	F2-C
CLIC1	8.65786e-192	0.44902	0.749	0.486	1.91425e-187	F2-C
IFIH1	0	0.448692	0.164	0.011	0	F2-C
RND3	5.10654e-94	0.448237	0.738	0.554	1.12906e-89	F2-C
B4GALT1	7.79794e-280	0.445704	0.459	0.162	1.72412e-275	F2-C
CLEC11A	1.55763e-269	0.445285	0.406	0.137	3.44393e-265	F2-C
PDGFRB	0	0.443101	0.266	0.028	0	F2-C
NEDD9	1.01293e-75	0.441966	0.516	0.358	2.23959e-71	F2-C
PDGFA	0	0.439894	0.324	0.065	0	F2-C
ITGB5	2.10828e-289	0.43972	0.473	0.167	4.66141e-285	F2-C
PPP1R15A	3.56776e-43	0.439461	0.753	0.647	7.88833e-39	F2-C
IGFBP7	7.0987e-167	0.438697	0.679	0.408	1.56952e-162	F2-C
NT5E	1.69846e-212	0.43813	0.543	0.252	3.7553e-208	F2-C
MAMDC2	0	0.437689	0.279	0.019	0	F2-C
MT-CYB	8.37588e-147	0.43679	0.925	0.915	1.85191e-142	F2-C
MYH9	4.65681e-293	0.435927	0.437	0.145	1.02962e-288	F2-C
CD70	0	0.434663	0.241	0.011	0	F2-C
PTN	0	0.434536	0.218	0.021	0	F2-C
ITGBL1	2.48391e-264	0.433967	0.343	0.103	5.49193e-260	F2-C
MYOF	0	0.433658	0.355	0.075	0	F2-C
TFPI2	8.68494e-242	0.433118	0.168	0.027	1.92024e-237	F2-C
MYL9	0	0.432655	0.293	0.057	0	F2-C
ZC3HAV1	4.1746e-95	0.431567	0.524	0.323	9.23004e-91	F2-C
CRIP2	7.67745e-107	0.430293	0.551	0.356	1.69748e-102	F2-C
CFL1	8.72179e-167	0.430254	0.855	0.682	1.92839e-162	F2-C
SPATS2L	4.07403e-224	0.429275	0.496	0.21	9.00768e-220	F2-C
TMOD3	1.30292e-263	0.428733	0.434	0.152	2.88075e-259	F2-C
CALU	4.48125e-166	0.428629	0.878	0.736	9.90805e-162	F2-C
PDGFRA	2.11931e-230	0.427763	0.382	0.134	4.68579e-226	F2-C
APLP2	6.4509e-203	0.427435	0.679	0.374	1.42629e-198	F2-C
TIMP2	2.99968e-143	0.426225	0.733	0.47	6.6323e-139	F2-C
BIRC2	1.14075e-133	0.422393	0.642	0.41	2.5222e-129	F2-C
DNAJA4	1.15644e-144	0.422017	0.345	0.149	2.55689e-140	F2-C
LRRC8C	2.46682e-272	0.421853	0.308	0.081	5.45413e-268	F2-C
UGDH	4.45421e-115	0.421244	0.838	0.682	9.84825e-111	F2-C
ZBTB2	1.74951e-214	0.420496	0.273	0.078	3.86817e-210	F2-C
C1QTNF1	0	0.419582	0.276	0.028	0	F2-C
PPIC	2.81387e-170	0.419562	0.571	0.306	6.22147e-166	F2-C
PRRX1	9.57638e-173	0.416462	0.538	0.27	2.11734e-168	F2-C
HMGA1	2.21063e-178	0.414951	0.399	0.163	4.8877e-174	F2-C
DYNC1I2	1.59569e-188	0.412991	0.593	0.306	3.52807e-184	F2-C
EPS8	1.15604e-207	0.412714	0.493	0.212	2.556e-203	F2-C
PTGER2	0	0.410712	0.274	0.052	0	F2-C
PITPNB	1.09178e-159	0.409503	0.72	0.454	2.41394e-155	F2-C
CD81	5.90922e-136	0.408695	0.647	0.404	1.30653e-131	F2-C
PALLD	1.73795e-287	0.407665	0.345	0.096	3.8426e-283	F2-C
TPM3	2.46715e-178	0.407578	0.738	0.456	5.45487e-174	F2-C
TAPBP	1.7211e-161	0.405432	0.521	0.268	3.80534e-157	F2-C
IGFBP5	4.42505e-117	0.405412	0.235	0.088	9.78378e-113	F2-C
SPHK1	0	0.404845	0.289	0.05	0	F2-C
HAPLN1	1.22594e-38	0.404328	0.833	0.793	2.71055e-34	F2-C
C11orf96	5.76089e-50	0.403791	0.494	0.359	1.27373e-45	F2-C
CAST	2.69222e-157	0.403165	0.683	0.427	5.95251e-153	F2-C
MYO10	2.76179e-208	0.402743	0.341	0.115	6.10631e-204	F2-C
NREP	2.25485e-194	0.401967	0.442	0.185	4.98547e-190	F2-C
SCARB2	1.83278e-192	0.401233	0.562	0.281	4.05227e-188	F2-C
PSMA7	3.03155e-170	0.401163	0.962	0.903	6.70275e-166	F2-C
MGST3	1.14506e-136	0.401151	0.694	0.462	2.53173e-132	F2-C
CDC42	4.71025e-197	0.400895	0.878	0.668	1.04144e-192	F2-C
EMP3	7.65886e-134	0.400821	0.877	0.726	1.69337e-129	F2-C
LAMB1	0	0.400255	0.228	0.012	0	F2-C
COLEC12	1.02775e-265	0.398606	0.311	0.083	2.27236e-261	F2-C
PLK2	1.37399e-64	0.395783	0.427	0.27	3.03789e-60	F2-C
MT-RNR1	1.77193e-78	0.394422	0.957	0.951	3.91773e-74	F2-C
MAP4K4	1.96584e-297	0.392489	0.347	0.093	4.34647e-293	F2-C
GOLM1	1.88842e-162	0.390947	0.62	0.35	4.17529e-158	F2-C
STEAP4	3.61986e-188	0.39039	0.129	0.02	8.00352e-184	F2-C
ACTN1	5.78373e-187	0.388614	0.508	0.238	1.27878e-182	F2-C
CCDC85B	1.17163e-222	0.388181	0.366	0.125	2.59047e-218	F2-C
GLUL	4.06362e-69	0.386872	0.473	0.3	8.98467e-65	F2-C
GRN	1.94483e-181	0.386745	0.489	0.232	4.30002e-177	F2-C
FHL2	5.1648e-145	0.386336	0.469	0.235	1.14194e-140	F2-C
FILIP1L	5.3763e-264	0.385696	0.192	0.033	1.1887e-259	F2-C
SPAG9	9.37575e-92	0.384425	0.715	0.539	2.07298e-87	F2-C
PEA15	8.14546e-169	0.383628	0.651	0.368	1.80096e-164	F2-C
MT-ND4	4.47274e-188	0.382556	0.933	0.933	9.88922e-184	F2-C
TIFA	4.4087e-233	0.379738	0.353	0.114	9.74764e-229	F2-C
LNX1	6.11259e-228	0.377894	0.256	0.067	1.35149e-223	F2-C
JAK1	2.36045e-167	0.376815	0.56	0.291	5.21895e-163	F2-C
VCL	3.696e-180	0.374308	0.499	0.23	8.17186e-176	F2-C
FAM126A	4.24806e-206	0.373737	0.418	0.164	9.39247e-202	F2-C
CLIC4	1.19428e-159	0.373412	0.919	0.79	2.64055e-155	F2-C
SP100	9.56497e-177	0.37339	0.371	0.147	2.11481e-172	F2-C
CGAS	0	0.373379	0.239	0.044	0	F2-C
ARPC2	4.88114e-138	0.372441	0.887	0.763	1.07922e-133	F2-C
SGCD	0	0.371299	0.236	0.023	0	F2-C
EIF2AK2	5.23447e-167	0.371241	0.36	0.144	1.15734e-162	F2-C
DNAJA1	9.01859e-75	0.370032	0.964	0.961	1.99401e-70	F2-C
GUK1	8.83624e-144	0.369683	0.611	0.362	1.95369e-139	F2-C
NRIP3	0	0.369481	0.262	0.05	0	F2-C
ATP5MF	6.12434e-134	0.368527	0.648	0.403	1.35409e-129	F2-C
RNF145	2.93959e-217	0.368207	0.38	0.135	6.49944e-213	F2-C
CTSK	3.37412e-71	0.366121	0.671	0.506	7.46019e-67	F2-C
MAST4	2.13786e-218	0.365172	0.234	0.058	4.72681e-214	F2-C
GNB4	0	0.363594	0.265	0.036	0	F2-C
ARPC5	7.32081e-130	0.363401	0.605	0.365	1.61863e-125	F2-C
ACTR2	1.64084e-137	0.363338	0.644	0.398	3.62789e-133	F2-C
MYO1D	1.22909e-221	0.362674	0.36	0.123	2.71752e-217	F2-C
OPTN	8.85666e-144	0.361939	0.583	0.331	1.95821e-139	F2-C
IFNGR2	1.6691e-226	0.36182	0.312	0.097	3.69038e-222	F2-C
CAPN2	5.99216e-157	0.360751	0.524	0.265	1.32487e-152	F2-C
SCARA3	5.17421e-145	0.359688	0.334	0.139	1.14402e-140	F2-C
ZNF106	1.82441e-101	0.359518	0.418	0.228	4.03378e-97	F2-C
RPS2P5	1.80896e-294	0.359262	0.395	0.118	3.99962e-290	F2-C
GNG5	3.50133e-134	0.35828	0.777	0.55	7.74145e-130	F2-C
CLEC3B	0	0.35786	0.198	0.015	0	F2-C
GLT8D2	6.49231e-152	0.357816	0.516	0.267	1.43545e-147	F2-C
ZEB1	1.81672e-144	0.35716	0.538	0.287	4.01676e-140	F2-C
ADAMTS2	7.55278e-286	0.356845	0.276	0.064	1.66992e-281	F2-C
APP	5.68744e-146	0.35675	0.528	0.277	1.25749e-141	F2-C
CTSA	0	0.356346	0.312	0.064	0	F2-C
DDX21	1.34916e-70	0.356313	0.765	0.616	2.98299e-66	F2-C
HLA-E	6.90379e-81	0.356057	0.632	0.438	1.52643e-76	F2-C
PEAK1	0	0.355585	0.231	0.033	0	F2-C
TMEM173	5.54136e-293	0.354517	0.285	0.066	1.2252e-288	F2-C
ATP6AP2	4.11568e-162	0.353946	0.534	0.273	9.09977e-158	F2-C
CHORDC1	8.24801e-31	0.353195	0.661	0.567	1.82364e-26	F2-C
BAZ1A	2.26177e-101	0.352965	0.516	0.306	5.00078e-97	F2-C
CYLD	2.21373e-116	0.35271	0.493	0.27	4.89455e-112	F2-C
ABCA1	6.00359e-264	0.351704	0.169	0.025	1.32739e-259	F2-C
CDV3	1.63274e-146	0.351347	0.5	0.253	3.60998e-142	F2-C
SLC44A1	6.88073e-193	0.350245	0.381	0.144	1.52133e-188	F2-C
HMCN1	0	0.349956	0.24	0.036	0	F2-C
SACS	7.72562e-193	0.349552	0.321	0.109	1.70813e-188	F2-C
MT-ND1	4.96394e-135	0.348185	0.906	0.884	1.09753e-130	F2-C
ARL6IP5	6.55925e-94	0.346294	0.799	0.639	1.45025e-89	F2-C
MALAT1	8.81524e-93	0.345864	0.999	0.996	1.94905e-88	F2-C
CDK6	2.02981e-293	0.345682	0.244	0.048	4.48791e-289	F2-C
LGALSL	1.07354e-124	0.344354	0.304	0.128	2.37361e-120	F2-C
MAN1A1	4.47576e-216	0.34379	0.394	0.141	9.8959e-212	F2-C
BSG	1.7849e-124	0.343614	0.632	0.4	3.94642e-120	F2-C
NPC2	3.06915e-53	0.340789	0.784	0.65	6.7859e-49	F2-C
2021-09-02	3.31076e-126	0.340357	0.597	0.359	7.3201e-122	F2-C
MYL12B	6.97505e-118	0.339839	0.826	0.649	1.54218e-113	F2-C
ANXA5	6.39062e-201	0.339103	0.98	0.937	1.41297e-196	F2-C
PTMS	7.36709e-167	0.338797	0.489	0.233	1.62886e-162	F2-C
ADAM12	0	0.338111	0.231	0.037	0	F2-C
TNFRSF9	0	0.337195	0.175	0.019	0	F2-C
PGM2L1	3.42967e-165	0.336515	0.331	0.126	7.58301e-161	F2-C
NRIP1	4.1506e-158	0.336012	0.389	0.165	9.17698e-154	F2-C
TNIP1	9.66692e-184	0.333699	0.289	0.095	2.13736e-179	F2-C
TSPAN4	4.1785e-195	0.333398	0.39	0.149	9.23866e-191	F2-C
RYBP	1.09844e-65	0.333076	0.69	0.529	2.42864e-61	F2-C
RORA	2.57918e-108	0.331549	0.438	0.235	5.70257e-104	F2-C
PTPN1	2.27196e-133	0.331373	0.433	0.212	5.0233e-129	F2-C
CERCAM	0	0.331194	0.25	0.034	0	F2-C
MAF	4.25932e-180	0.330802	0.319	0.112	9.41735e-176	F2-C
NDFIP1	1.46974e-151	0.330744	0.497	0.247	3.24959e-147	F2-C
REL	9.7897e-124	0.326362	0.353	0.16	2.1645e-119	F2-C
ECM2	7.3751e-72	0.324497	0.604	0.419	1.63063e-67	F2-C
MYL12A	6.72614e-122	0.324326	0.605	0.365	1.48715e-117	F2-C
RBMS1	5.65467e-122	0.323161	0.586	0.34	1.25025e-117	F2-C
APCDD1L-AS1	0	0.322895	0.197	0.017	0	F2-C
RNF149	1.31739e-189	0.321887	0.301	0.099	2.91274e-185	F2-C
TRAF1	7.84694e-300	0.321573	0.169	0.021	1.73496e-295	F2-C
ATP6V1D	1.47738e-128	0.321081	0.548	0.307	3.26648e-124	F2-C
SLC41A2	1.30624e-259	0.320844	0.251	0.057	2.88809e-255	F2-C
TCF4	2.1129e-131	0.320188	0.567	0.315	4.67162e-127	F2-C
NDUFB2	7.97186e-108	0.319963	0.733	0.513	1.76258e-103	F2-C
ABI1	2.00713e-108	0.319784	0.587	0.358	4.43778e-104	F2-C
SLK	9.03236e-92	0.319603	0.648	0.433	1.99705e-87	F2-C
SRM	2.593e-231	0.319489	0.287	0.08	5.73313e-227	F2-C
CD59	1.88164e-93	0.319399	0.835	0.68	4.16031e-89	F2-C
SNX9	4.96741e-126	0.319393	0.49	0.258	1.09829e-121	F2-C
GJC1	0	0.31909	0.187	0.011	0	F2-C
EZH2	1.38637e-160	0.318761	0.248	0.08	3.06526e-156	F2-C
P3H1	1.59959e-210	0.31849	0.312	0.099	3.53669e-206	F2-C
ABHD2	6.83246e-122	0.317846	0.379	0.179	1.51066e-117	F2-C
ITGAV	1.70295e-135	0.316447	0.454	0.224	3.76522e-131	F2-C
SH3D19	5.33406e-155	0.316376	0.361	0.149	1.17936e-150	F2-C
WDR43	5.61647e-114	0.315966	0.442	0.232	1.2418e-109	F2-C
NFATC2	1.37892e-76	0.315034	0.564	0.379	3.04878e-72	F2-C
CYP1B1	5.23873e-54	0.314543	0.11	0.041	1.15828e-49	F2-C
AP2S1	6.44353e-124	0.312949	0.464	0.24	1.42466e-119	F2-C
ADAMTS5	7.17293e-226	0.312837	0.167	0.029	1.58594e-221	F2-C
SEC31A	1.59268e-93	0.312831	0.872	0.748	3.52143e-89	F2-C
IPO7	1.35214e-106	0.312349	0.645	0.412	2.98958e-102	F2-C
DTX3L	0	0.312314	0.207	0.025	0	F2-C
IL6ST	1.10076e-105	0.312268	0.748	0.533	2.43379e-101	F2-C
RAP1B	5.96154e-139	0.312156	0.473	0.234	1.3181e-134	F2-C
MSANTD3	7.02214e-257	0.311983	0.287	0.074	1.5526e-252	F2-C
ABRACL	8.85401e-248	0.311168	0.271	0.068	1.95762e-243	F2-C
AP1S2	4.77327e-193	0.310897	0.331	0.114	1.05537e-188	F2-C
GYPC	1.77037e-207	0.310803	0.282	0.083	3.91429e-203	F2-C
YWHAH	3.70451e-130	0.310474	0.427	0.206	8.19068e-126	F2-C
POLR2L	4.20494e-88	0.309945	0.731	0.551	9.29713e-84	F2-C
MT-CO1	1.83653e-68	0.309418	0.932	0.936	4.06058e-64	F2-C
SVIL	1.56261e-152	0.309072	0.392	0.168	3.45494e-148	F2-C
MDK	0	0.308506	0.125	0.008	0	F2-C
ANXA2P2	0	0.306872	0.285	0.056	0	F2-C
BMPR2	7.80682e-174	0.306404	0.325	0.117	1.72609e-169	F2-C
HAPLN3	0	0.305515	0.207	0.023	0	F2-C
UGCG	1.59299e-163	0.304539	0.282	0.097	3.5221e-159	F2-C
OTUD4	1.0236e-211	0.304471	0.267	0.073	2.26317e-207	F2-C
RBPJ	2.55159e-116	0.304446	0.506	0.277	5.64156e-112	F2-C
MEF2C	9.06633e-140	0.303706	0.272	0.1	2.00457e-135	F2-C
H3F3A	1.07213e-173	0.303615	0.38	0.151	2.37048e-169	F2-C
SUSD5	1.51363e-128	0.302711	0.361	0.162	3.34664e-124	F2-C
LAMP1	4.09463e-160	0.302558	0.422	0.186	9.05322e-156	F2-C
HIVEP1	7.8592e-110	0.302282	0.322	0.148	1.73767e-105	F2-C
SNTB2	6.01582e-175	0.301274	0.241	0.071	1.3301e-170	F2-C
NRP2	4.29602e-98	0.301267	0.566	0.347	9.49849e-94	F2-C
IFNAR1	3.60742e-146	0.300658	0.413	0.187	7.97601e-142	F2-C
FAM177B	3.11762e-227	0.300145	0.227	0.052	6.89305e-223	F2-C
NOCT	0	0.299403	0.226	0.038	0	F2-C
HCFC1R1	1.5601e-84	0.299252	0.469	0.28	3.44937e-80	F2-C
TXN	5.84718e-54	0.2992	0.905	0.808	1.29281e-49	F2-C
NAA50	3.2357e-92	0.299131	0.501	0.301	7.15413e-88	F2-C
CADM1	1.62385e-233	0.299017	0.157	0.025	3.59033e-229	F2-C
ATP6V0E1	1.38354e-99	0.298056	0.727	0.509	3.05902e-95	F2-C
PSME1	1.9543e-139	0.297487	0.346	0.147	4.32096e-135	F2-C
ABCF1	3.13057e-119	0.296991	0.426	0.215	6.92168e-115	F2-C
GNB1	1.73466e-178	0.296845	0.383	0.151	3.83532e-174	F2-C
MAPK6	3.63825e-124	0.296234	0.489	0.258	8.04418e-120	F2-C
SET	2.93754e-102	0.295969	0.686	0.458	6.49491e-98	F2-C
AL591846.1	0	0.295817	0.301	0.067	0	F2-C
RSU1	2.73117e-155	0.294782	0.363	0.15	6.03861e-151	F2-C
[truncated: 113 more rows]
