# Supplementary material for: Single-Cell RNA Sequencing of the Nucleus Pulposus Reveals Chondrocyte Differentiation and Regulation in Intervertebral Disc Degeneration
Source: Front Cell Dev Biol. 2022 Feb 21;10:824771. doi: 10.3389/fcell.2022.824771 (PMC8899542; doi:10.3389/fcell.2022.824771)
Supplement: Supplementary file 3 [file DataSheet3.XLSX]

## Sheet: Sheet1
Supplementary Table 2. DEGs among the 3 major clusters defined in NP
gene	p_val	avg_logFC	pct.1	pct.2	p_val_adj	cluster
PRG4	1.48312e-34	3.18687	0.604	0.179	3.27917e-30	Chondrocyte
CHI3L2	1.14434e-16	3.04805	0.447	0.204	2.53013e-12	Chondrocyte
PRELP	1.47441e-101	2.94616	0.942	0.179	3.25992e-97	Chondrocyte
C2orf40	1.3419e-99	2.91651	0.917	0.139	2.96694e-95	Chondrocyte
LUM	6.41634e-120	2.88336	0.995	0.478	1.41865e-115	Chondrocyte
ABI3BP	5.15051e-100	2.82251	0.934	0.149	1.13878e-95	Chondrocyte
DCN	5.94831e-119	2.81834	0.999	0.512	1.31517e-114	Chondrocyte
SCRG1	1.07467e-87	2.794	0.896	0.244	2.37609e-83	Chondrocyte
MGP	2.19596e-99	2.769	0.98	0.587	4.85527e-95	Chondrocyte
FGFBP2	3.71376e-78	2.76137	0.792	0.075	8.21111e-74	Chondrocyte
CRYAB	5.3778e-105	2.74559	0.97	0.353	1.18903e-100	Chondrocyte
MT2A	6.21019e-63	2.64367	0.922	0.647	1.37307e-58	Chondrocyte
CLU	2.04999e-107	2.5713	0.996	0.667	4.53253e-103	Chondrocyte
CHI3L1	4.28975e-18	2.56568	0.414	0.144	9.48463e-14	Chondrocyte
OGN	2.63637e-85	2.51427	0.881	0.184	5.82901e-81	Chondrocyte
FN1	6.35069e-108	2.41636	0.999	0.836	1.40414e-103	Chondrocyte
CTGF	1.77263e-96	2.39998	0.919	0.234	3.91928e-92	Chondrocyte
SERPINE2	1.37457e-56	2.38359	0.715	0.149	3.03918e-52	Chondrocyte
CYTL1	2.91697e-15	2.37666	0.32	0.065	6.44943e-11	Chondrocyte
COL2A1	7.48229e-52	2.35629	0.66	0.075	1.65433e-47	Chondrocyte
MT1E	1.69407e-61	2.32371	0.724	0.1	3.74558e-57	Chondrocyte
MT1G	7.62324e-30	2.30175	0.487	0.07	1.6855e-25	Chondrocyte
GPX3	5.61712e-96	2.29505	0.96	0.403	1.24195e-91	Chondrocyte
COMP	4.31322e-95	2.2906	0.913	0.149	9.53652e-91	Chondrocyte
APOD	2.98572e-23	2.28025	0.386	0.03	6.60143e-19	Chondrocyte
FMOD	3.51208e-89	2.23531	0.904	0.189	7.76522e-85	Chondrocyte
MMP3	2.8988e-19	2.17512	0.47	0.174	6.40925e-15	Chondrocyte
MT1X	3.52281e-79	2.16124	0.87	0.254	7.78894e-75	Chondrocyte
CNMD	4.48026e-43	2.10274	0.584	0.06	9.90585e-39	Chondrocyte
CYR61	7.2702e-76	2.08988	0.809	0.085	1.60744e-71	Chondrocyte
SERPINA1	2.0067e-79	2.0874	0.878	0.338	4.43682e-75	Chondrocyte
CCDC80	9.03695e-83	2.07179	0.823	0.075	1.99807e-78	Chondrocyte
ACAN	3.33467e-74	2.06338	0.805	0.109	7.37295e-70	Chondrocyte
CILP	4.96139e-34	1.99916	0.51	0.055	1.09696e-29	Chondrocyte
COL11A1	3.03039e-68	1.98191	0.808	0.164	6.7002e-64	Chondrocyte
TNFRSF11B	6.21257e-45	1.98185	0.597	0.05	1.3736e-40	Chondrocyte
NNMT	3.59671e-82	1.95761	0.836	0.129	7.95232e-78	Chondrocyte
SNORC	1.05455e-33	1.93892	0.482	0.035	2.33161e-29	Chondrocyte
TIMP1	3.71386e-59	1.92904	0.94	0.522	8.21134e-55	Chondrocyte
PCOLCE2	6.10196e-89	1.89897	0.864	0.119	1.34914e-84	Chondrocyte
NDUFA4L2	7.75827e-84	1.84937	0.855	0.085	1.71535e-79	Chondrocyte
S100B	2.49002e-54	1.84431	0.639	0.03	5.50542e-50	Chondrocyte
F13A1	1.05609e-50	1.83709	0.65	0.095	2.33502e-46	Chondrocyte
HAPLN1	3.38742e-77	1.82596	0.823	0.119	7.48958e-73	Chondrocyte
BGN	3.05866e-90	1.82387	0.895	0.164	6.7627e-86	Chondrocyte
CLEC3A	1.26187e-30	1.75756	0.459	0.035	2.79e-26	Chondrocyte
SLPI	3.4798e-33	1.73509	0.513	0.065	7.69383e-29	Chondrocyte
SPARC	1.26023e-47	1.68541	0.892	0.498	2.78636e-43	Chondrocyte
INHBA	6.92144e-36	1.68058	0.677	0.249	1.53033e-31	Chondrocyte
COL1A2	2.57441e-12	1.66619	0.426	0.209	5.69203e-08	Chondrocyte
COL3A1	7.66151e-18	1.6541	0.52	0.239	1.69396e-13	Chondrocyte
ADPRHL1	1.29974e-27	1.61844	0.432	0.035	2.87372e-23	Chondrocyte
AEBP1	9.37297e-60	1.5537	0.747	0.114	2.07236e-55	Chondrocyte
ISLR	3.24989e-59	1.54341	0.704	0.065	7.1855e-55	Chondrocyte
RBP4	9.00884e-42	1.53707	0.564	0.05	1.99185e-37	Chondrocyte
NUCB2	2.32012e-70	1.49882	0.829	0.184	5.12979e-66	Chondrocyte
PLAC9	9.66148e-63	1.49361	0.745	0.1	2.13615e-58	Chondrocyte
S100A13	2.76957e-75	1.49079	0.815	0.129	6.12353e-71	Chondrocyte
ASPN	8.8859e-12	1.4706	0.227	0.025	1.96467e-07	Chondrocyte
SLC39A14	3.52028e-63	1.47055	0.775	0.179	7.78334e-59	Chondrocyte
SOX9	7.54393e-67	1.46592	0.75	0.06	1.66796e-62	Chondrocyte
PLOD2	7.37816e-78	1.46145	0.842	0.134	1.63131e-73	Chondrocyte
HTRA1	2.97247e-43	1.44473	0.678	0.189	6.57214e-39	Chondrocyte
ITM2C	5.29235e-58	1.43838	0.697	0.055	1.17014e-53	Chondrocyte
CP	1.1364e-42	1.43794	0.572	0.04	2.51257e-38	Chondrocyte
ITM2A	1.9956e-40	1.41813	0.594	0.085	4.41226e-36	Chondrocyte
OMD	1.21643e-32	1.38874	0.474	0.03	2.68952e-28	Chondrocyte
COL1A1	0.592773	1.37812	0.122	0.119	1	Chondrocyte
VCAN	2.35695e-42	1.37452	0.641	0.119	5.21121e-38	Chondrocyte
SERPING1	2.05893e-71	1.36952	0.858	0.229	4.55229e-67	Chondrocyte
PLA2G2A	5.91458e-11	1.36668	0.264	0.06	1.30771e-06	Chondrocyte
MFGE8	3.61418e-61	1.36282	0.753	0.109	7.99094e-57	Chondrocyte
KCNMA1	8.23401e-43	1.33426	0.655	0.144	1.82054e-38	Chondrocyte
SELENOM	8.32085e-67	1.33415	0.781	0.134	1.83974e-62	Chondrocyte
UAP1	9.81834e-72	1.30164	0.873	0.239	2.17083e-67	Chondrocyte
CHAD	2.71141e-34	1.27384	0.527	0.06	5.99493e-30	Chondrocyte
FHL1	8.96162e-39	1.24981	0.571	0.07	1.98141e-34	Chondrocyte
NUPR1	8.92781e-57	1.21624	0.789	0.214	1.97394e-52	Chondrocyte
RGCC	1.04016e-45	1.21594	0.795	0.338	2.29978e-41	Chondrocyte
CRTAC1	3.1188e-28	1.21354	0.457	0.06	6.89567e-24	Chondrocyte
MT1M	2.78305e-17	1.21216	0.307	0.03	6.15333e-13	Chondrocyte
SERPINA5	7.76507e-39	1.20115	0.511	0.015	1.71686e-34	Chondrocyte
PRDX4	6.61228e-48	1.16005	0.701	0.174	1.46198e-43	Chondrocyte
UGDH	1.57452e-51	1.15945	0.725	0.169	3.48127e-47	Chondrocyte
STK38L	1.01503e-36	1.15558	0.643	0.204	2.24422e-32	Chondrocyte
TIMP3	1.6777e-33	1.15503	0.604	0.144	3.70939e-29	Chondrocyte
C1S	8.98504e-46	1.14214	0.637	0.09	1.98659e-41	Chondrocyte
MIA	1.08324e-38	1.13859	0.556	0.07	2.39505e-34	Chondrocyte
BTG2	3.25305e-31	1.13105	0.589	0.159	7.19248e-27	Chondrocyte
TNFAIP6	1.19492e-11	1.12506	0.428	0.194	2.64198e-07	Chondrocyte
SLC7A2	2.03409e-23	1.11865	0.395	0.04	4.49738e-19	Chondrocyte
EIF3H	2.10019e-48	1.11466	0.852	0.453	4.64351e-44	Chondrocyte
FGF2	1.47347e-36	1.109	0.527	0.05	3.25784e-32	Chondrocyte
ERRFI1	6.32998e-39	1.10504	0.76	0.303	1.39956e-34	Chondrocyte
MT1F	1.8835e-25	1.10199	0.404	0.035	4.16442e-21	Chondrocyte
BEX3	8.54558e-44	1.09409	0.673	0.194	1.88943e-39	Chondrocyte
CDO1	6.17182e-41	1.08667	0.575	0.05	1.36459e-36	Chondrocyte
CYBRD1	1.14712e-51	1.08506	0.664	0.095	2.53628e-47	Chondrocyte
DPT	1.45948e-17	1.08451	0.296	0.02	3.22692e-13	Chondrocyte
DSTN	1.40684e-66	1.07491	0.949	0.517	3.11053e-62	Chondrocyte
CHST3	1.64934e-43	1.07106	0.581	0.04	3.64669e-39	Chondrocyte
DST	2.22268e-50	1.0527	0.819	0.313	4.91434e-46	Chondrocyte
GPRC5A	9.3704e-46	1.0527	0.81	0.328	2.0718e-41	Chondrocyte
KLF4	1.49367e-33	1.03012	0.728	0.318	3.3025e-29	Chondrocyte
SOD3	8.72358e-38	1.02755	0.562	0.065	1.92878e-33	Chondrocyte
BAMBI	6.3086e-31	1.01852	0.514	0.09	1.39483e-26	Chondrocyte
PAPSS2	6.10952e-40	1.01542	0.667	0.189	1.35081e-35	Chondrocyte
ATF3	4.69011e-26	1.01152	0.717	0.393	1.03698e-21	Chondrocyte
FOSB	1.06827e-45	1.00466	0.883	0.463	2.36195e-41	Chondrocyte
GFPT2	6.1938e-41	1.00343	0.568	0.055	1.36945e-36	Chondrocyte
BNIP3	3.50309e-33	1.00273	0.588	0.154	7.74534e-29	Chondrocyte
FSTL1	6.62916e-39	0.99867	0.56	0.065	1.46571e-34	Chondrocyte
PPDPF	4.52336e-43	0.995731	0.67	0.169	1.00011e-38	Chondrocyte
DKK1	6.76131e-14	0.993416	0.24	0.01	1.49492e-09	Chondrocyte
FRZB	1.28305e-13	0.975598	0.255	0.025	2.83682e-09	Chondrocyte
CDH19	2.59177e-26	0.973129	0.402	0.02	5.73041e-22	Chondrocyte
C11orf96	1.26713e-24	0.967037	0.435	0.065	2.80162e-20	Chondrocyte
MT1H	8.13414e-10	0.963132	0.182	0.015	1.79846e-05	Chondrocyte
PDPN	2.09158e-33	0.946628	0.585	0.144	4.62448e-29	Chondrocyte
TSC22D3	3.36717e-34	0.946307	0.717	0.308	7.44482e-30	Chondrocyte
FOXC1	1.20161e-34	0.935384	0.528	0.055	2.65677e-30	Chondrocyte
HERPUD1	5.18168e-53	0.934937	0.862	0.368	1.14567e-48	Chondrocyte
VKORC1	5.13818e-32	0.922719	0.569	0.164	1.13605e-27	Chondrocyte
CAPS	1.073e-26	0.922563	0.413	0.025	2.37241e-22	Chondrocyte
ARF4	1.20188e-52	0.921072	0.903	0.522	2.65737e-48	Chondrocyte
LAPTM4A	1.21445e-55	0.918137	0.887	0.483	2.68514e-51	Chondrocyte
SKIL	8.50095e-37	0.914379	0.85	0.517	1.87956e-32	Chondrocyte
RPL3	2.17332e-65	0.909352	0.989	0.811	4.80522e-61	Chondrocyte
CD55	2.33606e-32	0.90893	0.84	0.507	5.16502e-28	Chondrocyte
COL5A1	8.39897e-19	0.906428	0.327	0.03	1.85701e-14	Chondrocyte
BMP2	1.15085e-15	0.905488	0.378	0.1	2.54454e-11	Chondrocyte
COL5A2	8.4309e-22	0.895459	0.416	0.065	1.86407e-17	Chondrocyte
HSP90B1	1.80101e-52	0.895255	0.963	0.697	3.98203e-48	Chondrocyte
GPC6	1.44882e-32	0.893173	0.468	0.025	3.20334e-28	Chondrocyte
LDHA	8.3292e-52	0.892222	0.93	0.617	1.84159e-47	Chondrocyte
TNFRSF12A	3.19209e-32	0.889913	0.68	0.313	7.05771e-28	Chondrocyte
UGP2	1.54386e-28	0.888579	0.695	0.368	3.41347e-24	Chondrocyte
SAA1	4.27736e-07	0.888193	0.137	0.015	0.00945725	Chondrocyte
RPS6	1.28866e-74	0.88531	0.998	0.945	2.84923e-70	Chondrocyte
PDIA3	1.48187e-51	0.883311	0.958	0.692	3.27641e-47	Chondrocyte
COL6A3	2.59106e-19	0.88123	0.36	0.05	5.72884e-15	Chondrocyte
ENPP1	5.58257e-33	0.879768	0.49	0.035	1.23431e-28	Chondrocyte
PMEPA1	2.07169e-33	0.879209	0.65	0.224	4.58052e-29	Chondrocyte
RPLP0	1.34486e-67	0.878745	0.994	0.9	2.97348e-63	Chondrocyte
IDI1	6.94743e-30	0.873637	0.649	0.249	1.53608e-25	Chondrocyte
COL11A2	3.93764e-22	0.873557	0.379	0.035	8.70612e-18	Chondrocyte
CALM2	1.22474e-58	0.871964	0.963	0.697	2.7079e-54	Chondrocyte
LPP	2.41105e-23	0.870991	0.53	0.174	5.33083e-19	Chondrocyte
SRSF7	2.57537e-36	0.866393	0.835	0.483	5.69414e-32	Chondrocyte
GADD45B	9.50745e-23	0.862509	0.798	0.517	2.1021e-18	Chondrocyte
GSTP1	1.46099e-47	0.855923	0.91	0.622	3.23024e-43	Chondrocyte
EID1	2.12942e-34	0.854731	0.664	0.204	4.70816e-30	Chondrocyte
HDLBP	3.38609e-41	0.845117	0.84	0.468	7.48664e-37	Chondrocyte
S100A1	6.63529e-24	0.843457	0.406	0.045	1.46706e-19	Chondrocyte
FAM162A	2.94938e-27	0.842245	0.507	0.124	6.52109e-23	Chondrocyte
SSR4	1.40601e-36	0.83963	0.817	0.438	3.10868e-32	Chondrocyte
PAM	4.6503e-38	0.839136	0.629	0.154	1.02818e-33	Chondrocyte
EDIL3	4.40927e-24	0.834954	0.467	0.1	9.74889e-20	Chondrocyte
TSPAN2	1.70862e-19	0.828295	0.317	0.015	3.77776e-15	Chondrocyte
SNAI2	8.26802e-25	0.826655	0.396	0.03	1.82806e-20	Chondrocyte
EMP2	1.2719e-29	0.826127	0.621	0.219	2.81217e-25	Chondrocyte
CPE	9.29522e-31	0.821978	0.445	0.02	2.05517e-26	Chondrocyte
TOB1	7.58121e-34	0.820789	0.623	0.154	1.6762e-29	Chondrocyte
PLXDC2	1.41552e-35	0.817191	0.761	0.358	3.12971e-31	Chondrocyte
THBS2	1.1577e-23	0.81545	0.425	0.055	2.55967e-19	Chondrocyte
PPP1R3C	9.77885e-19	0.81458	0.368	0.065	2.1621e-14	Chondrocyte
COMMD6	9.52964e-42	0.813419	0.798	0.363	2.107e-37	Chondrocyte
TTC3	1.05159e-31	0.813049	0.662	0.269	2.32506e-27	Chondrocyte
C1R	8.58393e-27	0.804914	0.432	0.04	1.89791e-22	Chondrocyte
PMP22	1.37866e-34	0.804528	0.88	0.507	3.04822e-30	Chondrocyte
SGCB	1.51447e-30	0.802301	0.471	0.045	3.3485e-26	Chondrocyte
TMED10	5.07386e-35	0.799568	0.746	0.338	1.12183e-30	Chondrocyte
MAGED2	3.7732e-34	0.799537	0.609	0.139	8.34256e-30	Chondrocyte
DDIT4L	1.76032e-18	0.797974	0.311	0.02	3.89206e-14	Chondrocyte
ACKR3	1.17443e-18	0.79306	0.374	0.065	2.59666e-14	Chondrocyte
TPI1	3.91009e-37	0.790579	0.895	0.602	8.64521e-33	Chondrocyte
CAV1	1.60683e-32	0.78756	0.612	0.144	3.5527e-28	Chondrocyte
DSP	7.66221e-19	0.786535	0.339	0.035	1.69411e-14	Chondrocyte
MPP6	3.03763e-27	0.786073	0.441	0.04	6.71621e-23	Chondrocyte
COL6A1	2.11785e-19	0.781871	0.499	0.194	4.68256e-15	Chondrocyte
WISP3	1.29884e-25	0.78085	0.403	0.025	2.87174e-21	Chondrocyte
LOX	1.54039e-19	0.779481	0.349	0.035	3.40581e-15	Chondrocyte
ECM2	5.50319e-26	0.775005	0.423	0.04	1.21676e-21	Chondrocyte
RPL7	9.27836e-62	0.771314	0.995	0.925	2.05145e-57	Chondrocyte
FAM114A1	6.81191e-30	0.769736	0.52	0.095	1.50611e-25	Chondrocyte
GABARAPL1	1.5596e-23	0.769319	0.556	0.189	3.44828e-19	Chondrocyte
MT1L	9.62472e-18	0.766139	0.312	0.025	2.12803e-13	Chondrocyte
HSPB8	1.27832e-24	0.764892	0.405	0.04	2.82637e-20	Chondrocyte
ACTG1	2.67085e-39	0.761752	0.956	0.667	5.90525e-35	Chondrocyte
CBX5	1.9773e-26	0.761197	0.511	0.119	4.3718e-22	Chondrocyte
DDR2	9.60801e-29	0.759167	0.433	0.02	2.12433e-24	Chondrocyte
MSMO1	1.22539e-17	0.756527	0.334	0.045	2.70935e-13	Chondrocyte
XBP1	3.24524e-37	0.755314	0.85	0.468	7.17522e-33	Chondrocyte
ATRAID	7.6455e-29	0.752475	0.596	0.199	1.69042e-24	Chondrocyte
ULBP1	6.51122e-20	0.752162	0.35	0.035	1.43963e-15	Chondrocyte
TMEM59	1.54959e-35	0.751781	0.809	0.483	3.42615e-31	Chondrocyte
TOMM7	4.11405e-40	0.75132	0.886	0.562	9.09616e-36	Chondrocyte
SULF1	7.60688e-11	0.748513	0.21	0.025	1.68188e-06	Chondrocyte
SBDS	7.07707e-29	0.747676	0.643	0.264	1.56474e-24	Chondrocyte
WWP2	9.18373e-22	0.747507	0.408	0.065	2.03052e-17	Chondrocyte
EEF1B2	8.80894e-41	0.746138	0.938	0.682	1.94766e-36	Chondrocyte
SEC31A	4.73676e-30	0.745578	0.765	0.418	1.0473e-25	Chondrocyte
DEPP1	1.99921e-13	0.743678	0.285	0.05	4.42026e-09	Chondrocyte
COPZ2	4.25465e-26	0.740285	0.44	0.055	9.40703e-22	Chondrocyte
OAT	3.0632e-29	0.738324	0.621	0.214	6.77273e-25	Chondrocyte
RRBP1	9.98262e-29	0.734179	0.729	0.378	2.20716e-24	Chondrocyte
SEC61G	5.63806e-30	0.733457	0.745	0.413	1.24658e-25	Chondrocyte
RPL5	3.75029e-53	0.732769	0.987	0.861	8.2919e-49	Chondrocyte
NUCKS1	2.92349e-32	0.723913	0.766	0.378	6.46383e-28	Chondrocyte
SLC14A1	4.2219e-16	0.72084	0.311	0.04	9.33462e-12	Chondrocyte
C12orf57	6.81896e-27	0.720548	0.582	0.184	1.50767e-22	Chondrocyte
NR4A2	3.84417e-18	0.718856	0.524	0.219	8.49946e-14	Chondrocyte
HMGCS1	7.98158e-19	0.717707	0.487	0.179	1.76473e-14	Chondrocyte
RPL13	2.36464e-52	0.716534	0.994	0.9	5.22822e-48	Chondrocyte
LBH	1.73279e-25	0.716473	0.618	0.229	3.8312e-21	Chondrocyte
MIR100HG	1.40312e-23	0.714711	0.422	0.05	3.1023e-19	Chondrocyte
SRSF3	3.59264e-34	0.709471	0.898	0.612	7.94333e-30	Chondrocyte
CIRBP	7.6953e-26	0.702691	0.603	0.234	1.70143e-21	Chondrocyte
TIAM2	3.08227e-21	0.701374	0.401	0.06	6.8149e-17	Chondrocyte
RPL15	9.1799e-60	0.700484	0.999	0.98	2.02968e-55	Chondrocyte
RPL7A	3.96472e-46	0.699662	0.962	0.771	8.76599e-42	Chondrocyte
TMEM258	3.2843e-32	0.698512	0.813	0.463	7.26158e-28	Chondrocyte
PEBP1	2.70036e-28	0.695838	0.675	0.294	5.9705e-24	Chondrocyte
COL12A1	3.29026e-07	0.694436	0.193	0.05	0.00727476	Chondrocyte
TMEM45A	4.42948e-26	0.693753	0.381	0.005	9.79359e-22	Chondrocyte
ZNF385D	2.55962e-23	0.690835	0.411	0.05	5.65932e-19	Chondrocyte
MORF4L2	1.39324e-33	0.690284	0.858	0.552	3.08046e-29	Chondrocyte
RPL24	6.79143e-50	0.689961	0.991	0.91	1.50159e-45	Chondrocyte
NDUFC1	8.27136e-23	0.689655	0.534	0.184	1.8288e-18	Chondrocyte
TSPAN6	4.42564e-23	0.689057	0.385	0.035	9.78509e-19	Chondrocyte
EGR1	6.67821e-31	0.686857	0.8	0.388	1.47655e-26	Chondrocyte
CALD1	1.67082e-19	0.686543	0.434	0.104	3.69417e-15	Chondrocyte
SLC38A1	2.88991e-21	0.684183	0.437	0.095	6.38959e-17	Chondrocyte
SPTSSA	1.64127e-24	0.683782	0.607	0.244	3.62885e-20	Chondrocyte
RPS3	2.80167e-53	0.679905	0.991	0.91	6.1945e-49	Chondrocyte
TSC22D1	2.48291e-27	0.679734	0.877	0.542	5.48972e-23	Chondrocyte
ANGPTL2	6.68439e-20	0.679455	0.36	0.05	1.47792e-15	Chondrocyte
TMEM263	1.96357e-24	0.679429	0.531	0.154	4.34146e-20	Chondrocyte
SOD1	1.48828e-36	0.678697	0.932	0.726	3.2906e-32	Chondrocyte
RPS27A	2.35663e-55	0.677497	0.998	0.955	5.21051e-51	Chondrocyte
PTTG1IP	6.89664e-26	0.67691	0.77	0.473	1.52485e-21	Chondrocyte
SERPINE1	6.92447e-17	0.675151	0.687	0.373	1.531e-12	Chondrocyte
HSPA5	9.85236e-31	0.674885	0.93	0.697	2.17836e-26	Chondrocyte
RPS12	5.17402e-48	0.674854	0.986	0.915	1.14398e-43	Chondrocyte
MAGI2-AS3	1.29063e-23	0.674333	0.381	0.03	2.85358e-19	Chondrocyte
LRP1	1.36517e-26	0.670836	0.669	0.294	3.01838e-22	Chondrocyte
RPL18	6.54014e-45	0.670028	0.988	0.871	1.44603e-40	Chondrocyte
OSTC	1.34958e-23	0.662995	0.597	0.249	2.98393e-19	Chondrocyte
REXO2	2.18804e-23	0.6628	0.48	0.124	4.83775e-19	Chondrocyte
DDX3Y	5.86383e-12	0.661264	0.242	0.03	1.29649e-07	Chondrocyte
RPS4X	3.17859e-47	0.660631	0.976	0.821	7.02786e-43	Chondrocyte
PXYLP1	3.42028e-21	0.659741	0.388	0.05	7.56224e-17	Chondrocyte
SCIN	1.78257e-20	0.659673	0.366	0.05	3.94127e-16	Chondrocyte
S100A6	4.34155e-37	0.658341	0.991	0.91	9.59917e-33	Chondrocyte
COL9A2	4.58227e-16	0.655653	0.265	0.01	1.01314e-11	Chondrocyte
KLF10	4.16809e-17	0.65549	0.598	0.313	9.21565e-13	Chondrocyte
SMOC1	5.64619e-21	0.653476	0.353	0.03	1.24837e-16	Chondrocyte
SNHG5	7.40362e-30	0.65329	0.837	0.557	1.63694e-25	Chondrocyte
TCEAL2	2.38962e-20	0.652469	0.33	0.015	5.28345e-16	Chondrocyte
KDELR2	1.12243e-25	0.646426	0.642	0.279	2.48168e-21	Chondrocyte
CRISPLD2	2.91581e-17	0.6453	0.33	0.045	6.44685e-13	Chondrocyte
NOP58	6.32216e-21	0.641801	0.739	0.473	1.39783e-16	Chondrocyte
FXYD6	2.39788e-21	0.641043	0.426	0.095	5.30171e-17	Chondrocyte
IFITM3	2.64537e-33	0.640725	0.902	0.612	5.8489e-29	Chondrocyte
FKBP7	5.58552e-21	0.640253	0.367	0.045	1.23496e-16	Chondrocyte
C4orf3	6.11248e-23	0.639302	0.628	0.303	1.35147e-18	Chondrocyte
CILP2	9.21732e-16	0.636921	0.249	0	2.03795e-11	Chondrocyte
CAVIN1	8.17315e-28	0.634311	0.662	0.244	1.80708e-23	Chondrocyte
MYDGF	4.63135e-21	0.633377	0.536	0.204	1.02399e-16	Chondrocyte
ID2	3.34651e-18	0.632742	0.866	0.687	7.39914e-14	Chondrocyte
EIF4A2	2.06061e-32	0.632072	0.9	0.682	4.556e-28	Chondrocyte
SDC2	4.60284e-21	0.631225	0.518	0.179	1.01769e-16	Chondrocyte
ITGA10	1.89213e-24	0.628927	0.424	0.045	4.18351e-20	Chondrocyte
ENO1	8.19557e-25	0.628493	0.911	0.677	1.81204e-20	Chondrocyte
PRRX1	1.37753e-19	0.627849	0.35	0.04	3.04573e-15	Chondrocyte
RPL21	2.43593e-56	0.624702	0.999	0.995	5.38584e-52	Chondrocyte
SEC61B	1.97014e-26	0.623615	0.791	0.522	4.35599e-22	Chondrocyte
CTNNAL1	7.62698e-16	0.623513	0.42	0.149	1.68633e-11	Chondrocyte
PCOLCE	1.05186e-16	0.622907	0.333	0.045	2.32566e-12	Chondrocyte
CRTAP	3.58875e-22	0.62112	0.523	0.184	7.93473e-18	Chondrocyte
ANGPTL5	1.7645e-16	0.619128	0.296	0.025	3.90132e-12	Chondrocyte
SKP1	3.75582e-33	0.618929	0.896	0.642	8.30412e-29	Chondrocyte
PRDX6	4.47411e-24	0.616856	0.715	0.378	9.89225e-20	Chondrocyte
RPN2	4.0835e-22	0.614422	0.657	0.328	9.02861e-18	Chondrocyte
COX7A1	2.35024e-23	0.613077	0.444	0.075	5.19638e-19	Chondrocyte
RCAN1	3.52451e-06	0.612521	0.422	0.284	0.077927	Chondrocyte
RBMX	2.52278e-24	0.612388	0.776	0.498	5.57786e-20	Chondrocyte
GTF2B	2.24634e-17	0.612124	0.574	0.289	4.96667e-13	Chondrocyte
TPM1	9.8308e-13	0.610414	0.287	0.06	2.17359e-08	Chondrocyte
DAD1	4.79827e-22	0.608567	0.696	0.408	1.0609e-17	Chondrocyte
LMAN1	3.52339e-17	0.606837	0.588	0.333	7.79021e-13	Chondrocyte
COL8A1	5.36094e-08	0.605275	0.168	0.025	0.0011853	Chondrocyte
RPL14	1.77617e-43	0.604584	0.991	0.896	3.92711e-39	Chondrocyte
SLC25A36	2.32249e-16	0.602654	0.431	0.144	5.13504e-12	Chondrocyte
NT5E	3.0966e-20	0.602217	0.41	0.08	6.84658e-16	Chondrocyte
C11orf58	1.84216e-27	0.601601	0.823	0.557	4.07301e-23	Chondrocyte
ASS1	1.96041e-19	0.60057	0.37	0.055	4.33447e-15	Chondrocyte
LTBP2	1.41117e-18	0.600127	0.416	0.1	3.12009e-14	Chondrocyte
GFPT1	7.2934e-18	0.598879	0.425	0.129	1.61257e-13	Chondrocyte
RBBP6	3.55028e-21	0.598804	0.784	0.517	7.84968e-17	Chondrocyte
SF3B6	5.59738e-21	0.597548	0.681	0.378	1.23758e-16	Chondrocyte
RPL13A	3.2608e-49	0.59746	0.998	0.96	7.20964e-45	Chondrocyte
HNRNPA1	3.92299e-33	0.596244	0.95	0.791	8.67374e-29	Chondrocyte
RPS3A	9.34102e-46	0.594313	0.994	0.935	2.0653e-41	Chondrocyte
SLC25A37	4.01582e-17	0.592168	0.584	0.308	8.87899e-13	Chondrocyte
RPL12	8.27104e-38	0.589482	0.972	0.826	1.82873e-33	Chondrocyte
RPS8	1.23351e-41	0.587828	0.983	0.856	2.72729e-37	Chondrocyte
EIF5	2.95568e-26	0.587778	0.948	0.826	6.535e-22	Chondrocyte
NR4A3	3.82201e-17	0.587635	0.459	0.169	8.45047e-13	Chondrocyte
HBEGF	7.60067e-13	0.587137	0.485	0.234	1.68051e-08	Chondrocyte
SPECC1	3.49021e-22	0.586705	0.437	0.09	7.71685e-18	Chondrocyte
COL9A3	2.6231e-14	0.586251	0.265	0.025	5.79968e-10	Chondrocyte
ARL3	7.3896e-19	0.58454	0.377	0.07	1.63384e-14	Chondrocyte
SLC29A1	2.59332e-16	0.584474	0.38	0.109	5.73383e-12	Chondrocyte
CDKN1C	1.36212e-11	0.583525	0.301	0.08	3.01165e-07	Chondrocyte
NFATC2	2.14842e-13	0.583196	0.361	0.109	4.75015e-09	Chondrocyte
RPS14	2.28023e-45	0.580206	0.997	0.955	5.0416e-41	Chondrocyte
CLIC4	5.50942e-24	0.580014	0.847	0.622	1.21813e-19	Chondrocyte
MXRA8	7.59323e-17	0.579918	0.281	0.015	1.67886e-12	Chondrocyte
TIMP4	1.67507e-17	0.578354	0.31	0.025	3.70358e-13	Chondrocyte
KDELR3	1.28566e-17	0.577091	0.329	0.04	2.8426e-13	Chondrocyte
ZCRB1	5.52689e-16	0.576928	0.419	0.139	1.222e-11	Chondrocyte
RPS18	2.06075e-44	0.575363	0.997	0.925	4.55632e-40	Chondrocyte
SOX5	3.31433e-18	0.573787	0.329	0.035	7.32799e-14	Chondrocyte
RPS25	1.11317e-30	0.573666	0.963	0.771	2.46123e-26	Chondrocyte
BPGM	1.74389e-14	0.57327	0.41	0.154	3.85573e-10	Chondrocyte
SRPX2	1.97967e-17	0.570403	0.313	0.03	4.37705e-13	Chondrocyte
CFH	2.88835e-12	0.569566	0.306	0.075	6.38613e-08	Chondrocyte
TMEM167A	4.3953e-18	0.568667	0.554	0.274	9.71801e-14	Chondrocyte
PDIA6	2.73432e-17	0.567152	0.611	0.328	6.04559e-13	Chondrocyte
RETREG1	4.85124e-15	0.565849	0.42	0.144	1.07261e-10	Chondrocyte
SRI	3.91708e-17	0.564778	0.441	0.154	8.66067e-13	Chondrocyte
PDGFRL	2.13399e-16	0.5638	0.314	0.04	4.71824e-12	Chondrocyte
C9orf3	2.34025e-19	0.563487	0.405	0.08	5.17429e-15	Chondrocyte
ANGPTL4	1.64879e-12	0.563264	0.256	0.04	3.64547e-08	Chondrocyte
BHLHE40	7.21313e-08	0.563232	0.554	0.418	0.00159482	Chondrocyte
P4HA1	3.84902e-17	0.562019	0.73	0.488	8.51019e-13	Chondrocyte
RPLP1	8.04675e-50	0.561313	1	0.99	1.77914e-45	Chondrocyte
CYB5R3	1.68964e-19	0.560808	0.539	0.219	3.73578e-15	Chondrocyte
RPL23A	4.60783e-21	0.559533	0.854	0.657	1.01879e-16	Chondrocyte
SYAP1	4.4221e-12	0.559224	0.534	0.308	9.77727e-08	Chondrocyte
IGF2-2	1.44845e-06	0.558763	0.121	0.01	0.0320252	Chondrocyte
DYNLL1	1.36353e-27	0.558309	0.895	0.657	3.01476e-23	Chondrocyte
RGS3	1.05213e-14	0.557479	0.336	0.075	2.32626e-10	Chondrocyte
RPL6	1.348e-42	0.557362	0.989	0.896	2.98043e-38	Chondrocyte
S100A2	1.223e-05	0.55539	0.133	0.03	0.270406	Chondrocyte
KLF3	6.22362e-10	0.555143	0.365	0.159	1.37604e-05	Chondrocyte
KRT10	2.54869e-22	0.554754	0.637	0.308	5.63516e-18	Chondrocyte
ARL1	9.93505e-18	0.55299	0.44	0.149	2.19664e-13	Chondrocyte
HMGCR	2.46034e-13	0.552771	0.354	0.114	5.43982e-09	Chondrocyte
RPL31	1.07419e-43	0.552087	0.999	0.97	2.37503e-39	Chondrocyte
TWSG1	1.60607e-18	0.551523	0.459	0.154	3.55103e-14	Chondrocyte
RCN2	2.58605e-18	0.550302	0.394	0.095	5.71776e-14	Chondrocyte
AKR1C2	4.03419e-11	0.548629	0.287	0.075	8.91959e-07	Chondrocyte
YIPF5	3.07483e-19	0.548559	0.454	0.119	6.79845e-15	Chondrocyte
RPL19	1.05703e-37	0.54809	0.991	0.92	2.33708e-33	Chondrocyte
ITGA11	1.15327e-15	0.547859	0.299	0.035	2.54987e-11	Chondrocyte
CHD9	4.65772e-16	0.545341	0.452	0.169	1.02982e-11	Chondrocyte
PCYOX1	1.44652e-16	0.54527	0.363	0.08	3.19826e-12	Chondrocyte
NOVA1	5.93548e-15	0.542932	0.251	0.01	1.31233e-10	Chondrocyte
SRSF5	6.77179e-16	0.541626	0.834	0.677	1.49724e-11	Chondrocyte
ANK3	7.10529e-15	0.541597	0.254	0.015	1.57098e-10	Chondrocyte
RPS5	1.04027e-29	0.54086	0.953	0.811	2.30004e-25	Chondrocyte
TPM2	6.94486e-18	0.540267	0.328	0.035	1.53551e-13	Chondrocyte
NPM1	1.48398e-30	0.540246	0.984	0.9	3.28109e-26	Chondrocyte
COLGALT2	6.19466e-16	0.537626	0.296	0.035	1.36964e-11	Chondrocyte
SSR3	1.53307e-22	0.537601	0.767	0.448	3.38962e-18	Chondrocyte
OST4	9.40339e-18	0.536244	0.634	0.328	2.07909e-13	Chondrocyte
DEFB1	4.16111e-10	0.536221	0.202	0.025	9.20022e-06	Chondrocyte
ZBTB21	9.46779e-12	0.533682	0.476	0.259	2.09333e-07	Chondrocyte
RPS20	4.37997e-35	0.533085	0.988	0.925	9.68412e-31	Chondrocyte
NFIX	1.5351e-17	0.532395	0.309	0.025	3.3941e-13	Chondrocyte
PFDN5	2.58863e-22	0.531635	0.897	0.716	5.72345e-18	Chondrocyte
TRPS1	9.40262e-18	0.53122	0.502	0.179	2.07892e-13	Chondrocyte
SRPRA	1.65393e-15	0.531083	0.565	0.299	3.65684e-11	Chondrocyte
H2AFZ	2.50586e-20	0.530809	0.896	0.706	5.54046e-16	Chondrocyte
FOSL1	5.72166e-10	0.529161	0.488	0.294	1.26506e-05	Chondrocyte
BUD23	4.37642e-15	0.527815	0.47	0.199	9.67627e-11	Chondrocyte
FAT1	2.72132e-16	0.527714	0.272	0.01	6.01683e-12	Chondrocyte
AMD1	9.59697e-20	0.527123	0.713	0.413	2.12189e-15	Chondrocyte
GLT8D2	1.77724e-17	0.525411	0.315	0.03	3.92947e-13	Chondrocyte
LIMCH1	4.61511e-16	0.523234	0.266	0.01	1.0204e-11	Chondrocyte
RPL11	3.11612e-35	0.522885	0.993	0.935	6.88974e-31	Chondrocyte
FKBP10	4.67179e-18	0.52216	0.318	0.03	1.03293e-13	Chondrocyte
POLR2F	5.64988e-17	0.521112	0.38	0.085	1.24919e-12	Chondrocyte
CASC4	4.8755e-16	0.520992	0.437	0.149	1.07797e-11	Chondrocyte
RPLP2	3.54848e-38	0.520527	0.996	0.955	7.8457e-34	Chondrocyte
SQLE	6.77189e-13	0.51993	0.34	0.1	1.49727e-08	Chondrocyte
H2AFJ	7.86995e-15	0.519488	0.382	0.114	1.74005e-10	Chondrocyte
COL6A2	4.1477e-13	0.519441	0.361	0.114	9.17057e-09	Chondrocyte
H3F3B	1.45354e-32	0.519145	0.995	0.955	3.21379e-28	Chondrocyte
WWTR1	2.16987e-19	0.516963	0.423	0.085	4.79758e-15	Chondrocyte
RPL8	1.26091e-31	0.51609	0.974	0.841	2.78787e-27	Chondrocyte
FAP	4.0598e-13	0.514558	0.284	0.055	8.97621e-09	Chondrocyte
GPX8	4.98391e-17	0.512744	0.303	0.03	1.10194e-12	Chondrocyte
RGS16	1.04409e-06	0.511368	0.295	0.129	0.0230847	Chondrocyte
RPL4	2.43229e-32	0.510937	0.951	0.786	5.37779e-28	Chondrocyte
ERGIC3	4.58291e-17	0.510567	0.558	0.279	1.01328e-12	Chondrocyte
RSL24D1	2.49917e-21	0.510382	0.72	0.423	5.52567e-17	Chondrocyte
RHOBTB3	3.7577e-14	0.510247	0.325	0.075	8.30827e-10	Chondrocyte
ELOB	4.04547e-16	0.509026	0.668	0.388	8.94452e-12	Chondrocyte
RPL34	5.73294e-39	0.508691	0.998	0.955	1.26755e-34	Chondrocyte
HEXIM1	2.17782e-15	0.507259	0.529	0.254	4.81517e-11	Chondrocyte
THY1	5.85744e-11	0.506987	0.272	0.065	1.29508e-06	Chondrocyte
IFITM2	1.54096e-21	0.50471	0.77	0.453	3.40707e-17	Chondrocyte
FAM46A	1.04578e-21	0.504628	0.515	0.159	2.31221e-17	Chondrocyte
TUBA1A	5.36176e-13	0.504534	0.577	0.328	1.18549e-08	Chondrocyte
RPL32	6.03435e-38	0.502185	0.995	0.945	1.3342e-33	Chondrocyte
FGF1	5.73786e-09	0.501018	0.17	0.015	0.000126864	Chondrocyte
GAS5	3.71749e-16	0.499405	0.639	0.348	8.21937e-12	Chondrocyte
NFIA	1.40127e-14	0.498845	0.304	0.055	3.09822e-10	Chondrocyte
ERLEC1	1.62279e-15	0.498348	0.462	0.174	3.58798e-11	Chondrocyte
FOS	8.14483e-08	0.498133	0.596	0.418	0.00180082	Chondrocyte
ERH	8.00031e-17	0.497489	0.549	0.264	1.76887e-12	Chondrocyte
LPAR1	3.36589e-16	0.495626	0.29	0.025	7.44199e-12	Chondrocyte
SSR1	2.43512e-16	0.494365	0.488	0.199	5.38406e-12	Chondrocyte
MORF4L1	4.40103e-26	0.494178	0.927	0.751	9.73067e-22	Chondrocyte
CFAP20	8.61948e-16	0.493543	0.385	0.095	1.90577e-11	Chondrocyte
DUT	8.28131e-13	0.492563	0.378	0.149	1.831e-08	Chondrocyte
EGLN3	4.85787e-13	0.492103	0.367	0.114	1.07408e-08	Chondrocyte
IFT57	1.09026e-15	0.490992	0.33	0.06	2.41056e-11	Chondrocyte
SERF2	1.94673e-20	0.490838	0.943	0.861	4.30421e-16	Chondrocyte
SSB	8.07258e-14	0.490645	0.544	0.284	1.78485e-09	Chondrocyte
RCN3	4.95065e-17	0.490587	0.28	0.01	1.09459e-12	Chondrocyte
GOLM1	2.26312e-13	0.48919	0.451	0.199	5.00376e-09	Chondrocyte
EIF3E	8.38389e-18	0.486872	0.709	0.483	1.85368e-13	Chondrocyte
RPS9	9.78843e-27	0.486795	0.955	0.816	2.16422e-22	Chondrocyte
EBAG9	2.95938e-13	0.486065	0.363	0.124	6.54318e-09	Chondrocyte
SMOC2	5.20262e-11	0.485044	0.241	0.04	1.1503e-06	Chondrocyte
PDE4B	0.277686	0.48403	0.456	0.473	1	Chondrocyte
CCND2	1.35481e-15	0.483542	0.376	0.1	2.99549e-11	Chondrocyte
RPL9	3.3431e-36	0.481625	0.993	0.945	7.3916e-32	Chondrocyte
GALNT15	2.27501e-13	0.481619	0.245	0.02	5.03004e-09	Chondrocyte
LTBP1	9.46138e-12	0.481457	0.258	0.045	2.09191e-07	Chondrocyte
P4HA2	1.2889e-11	0.481044	0.336	0.124	2.84976e-07	Chondrocyte
RPS13	1.3383e-34	0.48095	0.997	0.975	2.95899e-30	Chondrocyte
NCL	4.92651e-21	0.480892	0.947	0.811	1.08925e-16	Chondrocyte
PGM3	1.59928e-13	0.48089	0.398	0.154	3.53601e-09	Chondrocyte
PRDX5	4.5632e-14	0.480781	0.431	0.169	1.00892e-09	Chondrocyte
CCNI	1.8574e-19	0.480147	0.811	0.577	4.10672e-15	Chondrocyte
ANTXR1	5.5846e-11	0.479275	0.218	0.03	1.23475e-06	Chondrocyte
GABARAPL2	7.30626e-15	0.478884	0.682	0.433	1.61541e-10	Chondrocyte
ROCR	4.40186e-08	0.478542	0.138	0.005	0.00097325	Chondrocyte
TFRC	5.20591e-11	0.478329	0.574	0.348	1.15103e-06	Chondrocyte
PHPT1	1.24793e-11	0.477558	0.426	0.199	2.75917e-07	Chondrocyte
RPL37	1.72678e-29	0.477391	0.991	0.91	3.81792e-25	Chondrocyte
DAP	5.64369e-16	0.477368	0.354	0.075	1.24782e-11	Chondrocyte
DUSP14	4.45678e-11	0.477009	0.37	0.154	9.85394e-07	Chondrocyte
MXRA5	6.81843e-10	0.476057	0.198	0.025	1.50756e-05	Chondrocyte
SMIM14	4.61046e-13	0.474782	0.337	0.104	1.01937e-08	Chondrocyte
EIF4A3	3.71658e-16	0.474394	0.71	0.468	8.21735e-12	Chondrocyte
GOLGB1	5.02132e-12	0.4742	0.763	0.582	1.11021e-07	Chondrocyte
GLG1	2.37258e-14	0.473776	0.441	0.174	5.24576e-10	Chondrocyte
NRN1	3.38404e-11	0.472113	0.242	0.04	7.48212e-07	Chondrocyte
SEC13	3.3847e-12	0.471806	0.457	0.229	7.48357e-08	Chondrocyte
DNAJC19	2.75757e-13	0.471715	0.293	0.06	6.09699e-09	Chondrocyte
OSR2	4.30904e-14	0.471526	0.25	0.015	9.52728e-10	Chondrocyte
H1F0	6.63083e-10	0.471361	0.292	0.09	1.46608e-05	Chondrocyte
MAGED1	8.12534e-15	0.470924	0.375	0.104	1.79651e-10	Chondrocyte
FUS	2.71851e-15	0.469577	0.722	0.488	6.01063e-11	Chondrocyte
EEF1A1	1.35279e-42	0.468848	0.999	0.985	2.99101e-38	Chondrocyte
FHL2	7.5127e-11	0.46672	0.311	0.104	1.66106e-06	Chondrocyte
TUBB2A	2.12224e-13	0.46671	0.506	0.254	4.69228e-09	Chondrocyte
CHCHD2	6.22307e-18	0.466638	0.823	0.642	1.37592e-13	Chondrocyte
CHAC1	1.99216e-10	0.466008	0.244	0.055	4.40466e-06	Chondrocyte
HSPA2	1.34436e-13	0.463407	0.37	0.104	2.97239e-09	Chondrocyte
PTS	1.85735e-13	0.462827	0.434	0.179	4.10661e-09	Chondrocyte
UGGT2	2.14236e-13	0.4614	0.311	0.07	4.73677e-09	Chondrocyte
PARVA	6.08952e-15	0.461227	0.313	0.06	1.34639e-10	Chondrocyte
SELENOS	3.45482e-14	0.460275	0.649	0.418	7.6386e-10	Chondrocyte
HIST1H1C	2.43388e-10	0.459387	0.382	0.159	5.3813e-06	Chondrocyte
PGM1	1.53353e-15	0.458931	0.278	0.025	3.39064e-11	Chondrocyte
SNHG6	9.03222e-11	0.458909	0.492	0.279	1.99702e-06	Chondrocyte
DSG2	7.97003e-16	0.458442	0.293	0.03	1.76217e-11	Chondrocyte
TRAM1	2.69087e-15	0.458204	0.677	0.443	5.94951e-11	Chondrocyte
SUN1	7.2596e-13	0.456973	0.375	0.129	1.6051e-08	Chondrocyte
CALU	3.81802e-15	0.456825	0.756	0.537	8.44164e-11	Chondrocyte
HIST1H4C	1.10193e-11	0.45605	0.654	0.408	2.43636e-07	Chondrocyte
TGM2	2.71865e-10	0.454774	0.241	0.055	6.01093e-06	Chondrocyte
AIG1	5.18645e-14	0.454056	0.288	0.05	1.14672e-09	Chondrocyte
BCAS2	1.18944e-09	0.453954	0.462	0.259	2.62986e-05	Chondrocyte
PLP2	2.58363e-12	0.451837	0.599	0.353	5.71242e-08	Chondrocyte
RPS4Y1	2.93808e-10	0.451353	0.203	0.02	6.4961e-06	Chondrocyte
FRMD6	1.05773e-11	0.450855	0.335	0.104	2.33865e-07	Chondrocyte
TNC	0.0857709	0.450666	0.206	0.164	1	Chondrocyte
TOB2	6.35385e-12	0.450472	0.39	0.159	1.40484e-07	Chondrocyte
P4HB	3.74594e-11	0.450054	0.403	0.184	8.28227e-07	Chondrocyte
ZNF331	7.60063e-07	0.449175	0.261	0.109	0.016805	Chondrocyte
PTMA	3.33483e-29	0.447838	0.997	0.96	7.3733e-25	Chondrocyte
PIGP	4.8071e-12	0.446921	0.297	0.075	1.06285e-07	Chondrocyte
SEMA3E	1.46545e-12	0.446006	0.223	0.015	3.2401e-08	Chondrocyte
MYADM	1.07199e-12	0.44403	0.59	0.323	2.37016e-08	Chondrocyte
CNN3	2.02804e-13	0.443996	0.351	0.09	4.484e-09	Chondrocyte
PDIA4	7.43784e-14	0.443802	0.407	0.144	1.64451e-09	Chondrocyte
SIVA1	4.46714e-11	0.443628	0.35	0.134	9.87685e-07	Chondrocyte
SAP18	3.29365e-16	0.443382	0.839	0.662	7.28225e-12	Chondrocyte
SFT2D2	8.89855e-10	0.440951	0.426	0.229	1.96747e-05	Chondrocyte
CHCHD7	2.68568e-11	0.440883	0.369	0.144	5.93804e-07	Chondrocyte
SSPN	1.92666e-13	0.440167	0.265	0.03	4.25984e-09	Chondrocyte
TOMM20	2.47041e-14	0.43991	0.66	0.418	5.46207e-10	Chondrocyte
SPCS1	2.87146e-14	0.439795	0.582	0.318	6.34881e-10	Chondrocyte
SMARCA1	2.47469e-13	0.439133	0.283	0.045	5.47154e-09	Chondrocyte
EMP1	3.37578e-11	0.438909	0.909	0.736	7.46384e-07	Chondrocyte
CETN2	2.25634e-14	0.43761	0.29	0.04	4.98877e-10	Chondrocyte
MFAP3L	2.96559e-12	0.436721	0.234	0.025	6.55692e-08	Chondrocyte
PGK1	6.16173e-12	0.435819	0.79	0.662	1.36236e-07	Chondrocyte
DDIT3	4.56471e-08	0.435612	0.299	0.129	0.00100926	Chondrocyte
CNBP	1.07959e-16	0.435263	0.818	0.597	2.38698e-12	Chondrocyte
DANCR	9.27824e-12	0.433636	0.306	0.09	2.05142e-07	Chondrocyte
SPPL2A	2.32161e-10	0.432715	0.462	0.259	5.13308e-06	Chondrocyte
NKX3-1	4.46751e-11	0.43181	0.282	0.07	9.87766e-07	Chondrocyte
SELENOK	7.32209e-15	0.431701	0.739	0.517	1.61891e-10	Chondrocyte
FKBP14	7.36957e-12	0.431391	0.296	0.075	1.62941e-07	Chondrocyte
RASD1	1.98419e-06	0.430793	0.173	0.05	0.0438704	Chondrocyte
HOXC10	2.1575e-13	0.430484	0.245	0.02	4.77022e-09	Chondrocyte
GSTM3	5.72912e-13	0.430405	0.29	0.06	1.26671e-08	Chondrocyte
OTUD6B-AS1	3.97303e-12	0.429214	0.332	0.104	8.78437e-08	Chondrocyte
RHOB	4.03449e-12	0.427864	0.477	0.209	8.92025e-08	Chondrocyte
PPP3CA	4.39525e-14	0.427816	0.469	0.194	9.71789e-10	Chondrocyte
IMPDH2	3.42743e-14	0.427739	0.36	0.095	7.57804e-10	Chondrocyte
RBFOX2	3.72829e-12	0.426857	0.298	0.075	8.24326e-08	Chondrocyte
TCF7L2	5.60613e-13	0.426685	0.355	0.104	1.23951e-08	Chondrocyte
AOC2	1.81808e-11	0.425041	0.214	0.02	4.01978e-07	Chondrocyte
CWC15	1.17203e-10	0.424526	0.498	0.279	2.59136e-06	Chondrocyte
PID1	2.7414e-13	0.424286	0.354	0.104	6.06122e-09	Chondrocyte
PARK7	5.51272e-15	0.424211	0.653	0.383	1.21886e-10	Chondrocyte
FGFRL1	9.70664e-13	0.42355	0.248	0.03	2.14614e-08	Chondrocyte
TGIF1	7.65158e-09	0.422206	0.468	0.279	0.000169176	Chondrocyte
EPB41L2	4.16617e-11	0.422091	0.456	0.219	9.2114e-07	Chondrocyte
SMIM26	1.56284e-09	0.421771	0.448	0.259	3.45544e-05	Chondrocyte
HAX1	1.65292e-13	0.421196	0.347	0.1	3.65461e-09	Chondrocyte
FAU	7.17734e-28	0.421161	0.985	0.905	1.58691e-23	Chondrocyte
SC5D	9.1257e-13	0.421009	0.287	0.055	2.01769e-08	Chondrocyte
TIMP2	7.14478e-14	0.420686	0.571	0.303	1.57971e-09	Chondrocyte
IFI27L2	2.94069e-10	0.420558	0.389	0.179	6.50186e-06	Chondrocyte
BZW1	2.97635e-13	0.419936	0.86	0.746	6.58072e-09	Chondrocyte
GAS1	2.99103e-11	0.419089	0.191	0.005	6.61316e-07	Chondrocyte
JTB	2.59438e-12	0.418939	0.483	0.234	5.73619e-08	Chondrocyte
PTP4A1	1.09005e-11	0.418908	0.619	0.398	2.4101e-07	Chondrocyte
EDF1	1.65137e-13	0.418288	0.606	0.358	3.65118e-09	Chondrocyte
ANKH	9.16677e-12	0.416397	0.495	0.274	2.02677e-07	Chondrocyte
ODC1	2.93177e-14	0.416235	0.464	0.189	6.48215e-10	Chondrocyte
TXNDC15	1.92371e-13	0.415966	0.307	0.065	4.25332e-09	Chondrocyte
UBE2V2	3.94914e-10	0.415514	0.36	0.154	8.73156e-06	Chondrocyte
ANAPC11	3.99652e-11	0.415314	0.46	0.229	8.83631e-07	Chondrocyte
PRAF2	2.26299e-13	0.415105	0.249	0.025	5.00346e-09	Chondrocyte
SRP9	1.00827e-13	0.414771	0.568	0.318	2.22929e-09	Chondrocyte
TMEM30A	1.85347e-11	0.4145	0.496	0.274	4.09801e-07	Chondrocyte
CA9	2.08957e-09	0.414425	0.17	0.01	4.62003e-05	Chondrocyte
RPS29	2.82413e-21	0.412047	0.971	0.91	6.24415e-17	Chondrocyte
PKM	2.32519e-16	0.411513	0.877	0.682	5.141e-12	Chondrocyte
TMEM14C	5.34289e-13	0.411337	0.472	0.219	1.18131e-08	Chondrocyte
RPL23	9.42377e-27	0.410396	0.992	0.955	2.0836e-22	Chondrocyte
TMED9	4.30495e-11	0.409277	0.472	0.249	9.51824e-07	Chondrocyte
JUNB	2.28283e-12	0.408144	0.494	0.239	5.04734e-08	Chondrocyte
NACA	3.49829e-18	0.407504	0.95	0.836	7.73472e-14	Chondrocyte
SNRPD2	2.12098e-16	0.406215	0.73	0.468	4.68949e-12	Chondrocyte
SNHG8	9.54761e-12	0.405729	0.652	0.428	2.11098e-07	Chondrocyte
OSMR	5.31908e-13	0.405532	0.24	0.02	1.17605e-08	Chondrocyte
CCDC59	1.98067e-08	0.405146	0.511	0.353	0.000437926	Chondrocyte
EFEMP2	9.58539e-14	0.405069	0.259	0.025	2.11933e-09	Chondrocyte
SEM1	1.62023e-12	0.403948	0.68	0.458	3.58233e-08	Chondrocyte
RPS21	2.56089e-19	0.403918	0.96	0.821	5.66212e-15	Chondrocyte
BSG	3.47264e-10	0.403751	0.433	0.234	7.678e-06	Chondrocyte
PAX1	1.74144e-12	0.403441	0.233	0.02	3.85033e-08	Chondrocyte
UQCRB	3.58364e-15	0.4029	0.839	0.632	7.92343e-11	Chondrocyte
RPS7	9.46176e-23	0.402727	0.951	0.816	2.09199e-18	Chondrocyte
RPS11	5.03462e-24	0.401885	0.977	0.905	1.11315e-19	Chondrocyte
DDX5	1.77505e-23	0.401415	0.989	0.965	3.92464e-19	Chondrocyte
NEBL	1.27115e-12	0.400411	0.226	0.015	2.81051e-08	Chondrocyte
IRF1	0.0297657	0.399596	0.289	0.229	1	Chondrocyte
LRPAP1	1.16013e-11	0.398373	0.493	0.254	2.56505e-07	Chondrocyte
RPL10A	1.06869e-17	0.397223	0.884	0.697	2.36288e-13	Chondrocyte
GJA1	3.25438e-10	0.396624	0.327	0.114	7.19544e-06	Chondrocyte
TMED4	2.07949e-10	0.395332	0.484	0.259	4.59774e-06	Chondrocyte
TSPO	2.5159e-15	0.395052	0.682	0.383	5.56265e-11	Chondrocyte
FGF7	3.11909e-07	0.395052	0.124	0.005	0.00689631	Chondrocyte
HDDC2	6.30645e-11	0.395004	0.314	0.104	1.39436e-06	Chondrocyte
EPRS	1.14993e-07	0.394892	0.485	0.313	0.0025425	Chondrocyte
SARS	4.48829e-11	0.394201	0.459	0.229	9.92361e-07	Chondrocyte
RABAC1	1.11566e-10	0.394147	0.385	0.159	2.46672e-06	Chondrocyte
PDCD4	9.53996e-12	0.393854	0.441	0.199	2.10928e-07	Chondrocyte
STK26	2.60043e-10	0.392178	0.267	0.065	5.74954e-06	Chondrocyte
FBXO2	1.52615e-11	0.392022	0.218	0.02	3.37432e-07	Chondrocyte
TFG	6.12402e-11	0.391942	0.492	0.289	1.35402e-06	Chondrocyte
FERMT2	6.24202e-13	0.391032	0.614	0.363	1.38011e-08	Chondrocyte
RPL22	5.20839e-17	0.390727	0.912	0.726	1.15158e-12	Chondrocyte
EEF2	5.64269e-16	0.390509	0.805	0.617	1.2476e-11	Chondrocyte
RPL35A	3.47008e-27	0.390493	0.993	0.955	7.67234e-23	Chondrocyte
EIF1	3.36532e-29	0.390297	0.998	0.985	7.44072e-25	Chondrocyte
GTF2H5	3.3102e-08	0.389495	0.28	0.109	0.000731884	Chondrocyte
LSM5	2.68196e-09	0.388719	0.356	0.164	5.92982e-05	Chondrocyte
RFC1	6.35112e-10	0.387366	0.233	0.05	1.40423e-05	Chondrocyte
ENO2	1.60213e-07	0.387214	0.332	0.159	0.00354231	Chondrocyte
IVNS1ABP	3.03217e-21	0.387134	0.729	0.428	6.70412e-17	Chondrocyte
DDX24	2.00712e-11	0.387124	0.743	0.562	4.43775e-07	Chondrocyte
DNAJB4	2.90774e-12	0.386645	0.641	0.363	6.42902e-08	Chondrocyte
GADD45A	1.30201e-08	0.386301	0.46	0.269	0.000287874	Chondrocyte
MYLK	2.90851e-07	0.386129	0.179	0.04	0.00643071	Chondrocyte
NDUFA5	2.41755e-11	0.385766	0.405	0.164	5.3452e-07	Chondrocyte
STMP1	8.39455e-10	0.385563	0.352	0.149	1.85604e-05	Chondrocyte
MEF2D	1.7547e-08	0.385016	0.316	0.139	0.000387965	Chondrocyte
MATN2	3.20388e-11	0.384992	0.213	0.02	7.08378e-07	Chondrocyte
ZBTB20	1.45619e-10	0.384591	0.313	0.1	3.21963e-06	Chondrocyte
BRK1	7.81101e-11	0.384443	0.57	0.358	1.72701e-06	Chondrocyte
SEC63	2.14838e-10	0.384371	0.402	0.184	4.75006e-06	Chondrocyte
LEPROT	2.51506e-10	0.384098	0.477	0.264	5.5608e-06	Chondrocyte
DPYSL3	7.44917e-12	0.383676	0.374	0.129	1.64701e-07	Chondrocyte
TMEM230	1.51133e-13	0.383561	0.489	0.234	3.34154e-09	Chondrocyte
DTWD1	5.60514e-11	0.383457	0.201	0.015	1.2393e-06	Chondrocyte
SSR2	5.22259e-09	0.383298	0.61	0.443	0.000115472	Chondrocyte
PERP	2.04841e-11	0.383173	0.244	0.04	4.52903e-07	Chondrocyte
POLR2K	3.04552e-12	0.382997	0.45	0.199	6.73365e-08	Chondrocyte
MTHFD2	3.47744e-09	0.382567	0.588	0.383	7.68861e-05	Chondrocyte
RTL8C	3.26424e-11	0.382202	0.278	0.07	7.21724e-07	Chondrocyte
ZIC1	9.17474e-11	0.381911	0.209	0.02	2.02854e-06	Chondrocyte
SMC5	1.59583e-10	0.381296	0.381	0.154	3.52837e-06	Chondrocyte
CD99	1.05962e-13	0.38118	0.814	0.572	2.34282e-09	Chondrocyte
IER2	5.40028e-06	0.380573	0.384	0.229	0.1194	Chondrocyte
RPL37A	1.23503e-22	0.380285	0.993	0.94	2.73064e-18	Chondrocyte
HNRNPDL	9.79807e-17	0.380159	0.834	0.657	2.16635e-12	Chondrocyte
PEG3	1.26958e-08	0.380118	0.158	0.01	0.000280705	Chondrocyte
TCEAL4	1.4452e-11	0.379589	0.498	0.259	3.19533e-07	Chondrocyte
SLC16A1	5.73801e-09	0.379198	0.455	0.259	0.000126867	Chondrocyte
ARNTL	8.0574e-10	0.379016	0.283	0.09	1.78149e-05	Chondrocyte
ATP5IF1	2.43935e-11	0.378044	0.543	0.308	5.39341e-07	Chondrocyte
H2AFV	1.19213e-09	0.378035	0.435	0.234	2.63579e-05	Chondrocyte
AC245297.1	8.17087e-08	0.377791	0.562	0.393	0.00180658	Chondrocyte
SERINC3	4.00917e-11	0.377684	0.541	0.318	8.86427e-07	Chondrocyte
DIXDC1	2.59854e-13	0.377002	0.297	0.06	5.74537e-09	Chondrocyte
MMADHC	1.51149e-10	0.376545	0.568	0.358	3.3419e-06	Chondrocyte
AK2	5.01768e-10	0.376244	0.385	0.184	1.10941e-05	Chondrocyte
HHIPL2	4.22596e-11	0.374385	0.189	0.005	9.34361e-07	Chondrocyte
FGFR1	2.29963e-09	0.374015	0.464	0.249	5.08448e-05	Chondrocyte
TGFBR3	2.44893e-11	0.373724	0.231	0.03	5.41459e-07	Chondrocyte
RNF7	2.11788e-08	0.373445	0.424	0.249	0.000468264	Chondrocyte
RPS19	1.80811e-25	0.372448	0.996	0.945	3.99774e-21	Chondrocyte
RPL10	1.19222e-26	0.372252	0.996	0.955	2.636e-22	Chondrocyte
PEG10	5.96731e-06	0.372234	0.101	0.005	0.131937	Chondrocyte
SERPINI1	4.97459e-10	0.371609	0.17	0.005	1.09988e-05	Chondrocyte
KDELR1	1.38138e-10	0.371516	0.548	0.323	3.05424e-06	Chondrocyte
RAPH1	2.02498e-09	0.371458	0.341	0.139	4.47723e-05	Chondrocyte
UACA	7.44119e-10	0.371135	0.351	0.139	1.64525e-05	Chondrocyte
TCEA1	1.96358e-10	0.370465	0.468	0.234	4.34148e-06	Chondrocyte
CDON	5.59052e-11	0.369822	0.195	0.01	1.23606e-06	Chondrocyte
FBN1	7.69649e-11	0.369231	0.226	0.03	1.70169e-06	Chondrocyte
OCIAD1	3.33689e-10	0.3684	0.599	0.393	7.37786e-06	Chondrocyte
MRPS21	2.37607e-08	0.3682	0.524	0.338	0.000525349	Chondrocyte
SCOC	1.50826e-10	0.367465	0.312	0.109	3.33477e-06	Chondrocyte
ENAH	5.49977e-10	0.367443	0.255	0.065	1.216e-05	Chondrocyte
C1orf21	1.15688e-08	0.367234	0.369	0.184	0.000255787	Chondrocyte
SAR1A	3.51969e-09	0.36719	0.624	0.443	7.78204e-05	Chondrocyte
EPB41L4A-AS1	5.8783e-08	0.367177	0.293	0.124	0.00129969	Chondrocyte
LY6E	1.29305e-10	0.366628	0.338	0.119	2.85894e-06	Chondrocyte
FOXC2	3.40407e-10	0.365861	0.21	0.03	7.5264e-06	Chondrocyte
PXDN	6.85844e-12	0.365288	0.29	0.065	1.5164e-07	Chondrocyte
CALR	9.52758e-11	0.365207	0.602	0.388	2.10655e-06	Chondrocyte
ADM	6.92031e-07	0.364766	0.469	0.289	0.0153008	Chondrocyte
DNER	1.34363e-11	0.364524	0.212	0.015	2.97078e-07	Chondrocyte
TMEM14A	4.25769e-11	0.363997	0.236	0.04	9.41376e-07	Chondrocyte
PPIC	2.1782e-10	0.363643	0.328	0.119	4.81601e-06	Chondrocyte
CPQ	2.34336e-09	0.363639	0.297	0.109	5.18118e-05	Chondrocyte
TMEM14B	6.61072e-12	0.363021	0.402	0.164	1.46163e-07	Chondrocyte
ITIH6	3.14713e-09	0.362628	0.157	0.005	6.95831e-05	Chondrocyte
HMGB2	1.68107e-10	0.361177	0.446	0.204	3.71686e-06	Chondrocyte
2021-09-07	6.5867e-15	0.360394	0.737	0.483	1.45632e-10	Chondrocyte
ID4	3.53171e-11	0.359769	0.198	0.01	7.80862e-07	Chondrocyte
SERTAD1	6.93987e-08	0.359488	0.42	0.244	0.0015344	Chondrocyte
MRPL51	8.20017e-11	0.358823	0.543	0.308	1.81306e-06	Chondrocyte
BCAT1	3.98597e-10	0.35866	0.757	0.592	8.81298e-06	Chondrocyte
TMED2	8.71168e-11	0.357799	0.47	0.244	1.92615e-06	Chondrocyte
ANP32E	1.97006e-09	0.357665	0.333	0.134	4.35581e-05	Chondrocyte
CFAP36	3.01825e-11	0.357446	0.32	0.09	6.67335e-07	Chondrocyte
RPSA	1.33777e-15	0.356421	0.849	0.652	2.95781e-11	Chondrocyte
TCEAL3	6.56379e-10	0.356286	0.28	0.085	1.45125e-05	Chondrocyte
NDUFA11	3.11891e-08	0.355982	0.397	0.219	0.000689592	Chondrocyte
EIF1B	3.06013e-08	0.355967	0.706	0.567	0.000676594	Chondrocyte
BAG3	1.05736e-10	0.355878	0.782	0.557	2.33782e-06	Chondrocyte
ACLY	7.72882e-08	0.353203	0.289	0.124	0.00170884	Chondrocyte
RPS2	9.54676e-21	0.352793	0.992	0.945	2.11079e-16	Chondrocyte
CUTA	9.76083e-08	0.352752	0.467	0.294	0.00215812	Chondrocyte
C5orf15	1.08144e-09	0.352727	0.294	0.104	2.39105e-05	Chondrocyte
EEF1E1	3.98929e-09	0.351627	0.295	0.109	8.82032e-05	Chondrocyte
PRSS23	0.00014519	0.351493	0.25	0.134	1	Chondrocyte
MAP1LC3B	5.67476e-12	0.351168	0.936	0.866	1.25469e-07	Chondrocyte
CGRRF1	2.18472e-09	0.350751	0.264	0.08	4.83041e-05	Chondrocyte
MBTPS1	2.75695e-09	0.350603	0.301	0.109	6.09562e-05	Chondrocyte
CNIH1	4.66687e-09	0.350553	0.492	0.299	0.000103185	Chondrocyte
NAA38	3.24946e-09	0.350194	0.384	0.174	7.18455e-05	Chondrocyte
ANAPC16	7.29835e-10	0.349946	0.478	0.254	1.61367e-05	Chondrocyte
RORA	2.40805e-09	0.34989	0.283	0.09	5.32419e-05	Chondrocyte
SLC25A3	1.1321e-12	0.349609	0.686	0.438	2.50307e-08	Chondrocyte
SCFD1	1.38118e-09	0.348807	0.409	0.219	3.05378e-05	Chondrocyte
MANF	1.62141e-07	0.348363	0.329	0.169	0.00358493	Chondrocyte
NREP	7.88068e-09	0.347433	0.183	0.025	0.000174242	Chondrocyte
SCARA3	1.2552e-10	0.347125	0.215	0.025	2.77525e-06	Chondrocyte
SHC4	5.82414e-10	0.346864	0.185	0.015	1.28772e-05	Chondrocyte
C6orf48	6.66317e-12	0.346348	0.539	0.289	1.47323e-07	Chondrocyte
ITIH5	4.24084e-08	0.346021	0.178	0.03	0.00093765	Chondrocyte
ITM2B	5.19117e-19	0.345935	0.879	0.701	1.14777e-14	Chondrocyte
SEMA3A	1.71861e-09	0.345796	0.178	0.015	3.79985e-05	Chondrocyte
RPL27A	2.98658e-23	0.344583	0.993	0.92	6.60332e-19	Chondrocyte
CPNE3	7.54991e-11	0.344344	0.401	0.179	1.66928e-06	Chondrocyte
HACD3	1.8235e-10	0.344085	0.293	0.085	4.03176e-06	Chondrocyte
RPA3	7.53254e-09	0.343894	0.302	0.109	0.000166544	Chondrocyte
MEF2A	9.67603e-09	0.343486	0.517	0.323	0.000213937	Chondrocyte
WBP4	6.56627e-06	0.34247	0.278	0.144	0.14518	Chondrocyte
KIAA0040	1.56475e-08	0.342449	0.289	0.104	0.000345967	Chondrocyte
TMX4	4.7825e-09	0.341546	0.394	0.194	0.000105741	Chondrocyte
MNAT1	8.04228e-08	0.341433	0.193	0.045	0.00177815	Chondrocyte
TBCB	8.23243e-10	0.341417	0.391	0.174	1.82019e-05	Chondrocyte
AMOTL1	5.0412e-12	0.341118	0.297	0.065	1.11461e-07	Chondrocyte
RPL41	1.16489e-17	0.341087	0.958	0.826	2.57557e-13	Chondrocyte
IL1R1	3.6297e-09	0.340947	0.361	0.164	8.02527e-05	Chondrocyte
RPS23	1.59016e-15	0.340415	0.947	0.816	3.51584e-11	Chondrocyte
GLO1	8.67829e-10	0.340299	0.417	0.209	1.91877e-05	Chondrocyte
DYNLT3	1.02032e-06	0.339736	0.488	0.333	0.0225593	Chondrocyte
SUSD5	4.02992e-10	0.33956	0.196	0.02	8.91014e-06	Chondrocyte
LARP6	1.83312e-09	0.338854	0.222	0.045	4.05302e-05	Chondrocyte
SLC39A7	6.1764e-10	0.338844	0.379	0.169	1.3656e-05	Chondrocyte
HNRNPA2B1	7.84279e-15	0.33874	0.959	0.891	1.73404e-10	Chondrocyte
SRSF11	2.77622e-11	0.338478	0.724	0.522	6.13822e-07	Chondrocyte
RPS24	1.49838e-17	0.338094	0.981	0.91	3.31292e-13	Chondrocyte
PPA1	1.54162e-09	0.33804	0.381	0.174	3.40851e-05	Chondrocyte
DMKN	2.09367e-09	0.337878	0.16	0.005	4.62911e-05	Chondrocyte
RTRAF	4.42668e-09	0.337843	0.507	0.303	9.7874e-05	Chondrocyte
GNL3	3.48126e-07	0.337815	0.557	0.373	0.00769706	Chondrocyte
AKAP9	3.40711e-10	0.33752	0.516	0.284	7.53313e-06	Chondrocyte
PSD3	1.13845e-07	0.337456	0.352	0.174	0.00251711	Chondrocyte
ANG	8.06186e-09	0.33677	0.189	0.03	0.000178248	Chondrocyte
CEBPG	2.59579e-05	0.336711	0.472	0.353	0.573929	Chondrocyte
GOLGA2	4.53136e-07	0.335797	0.393	0.224	0.0100188	Chondrocyte
SEC11A	1.69562e-08	0.335796	0.527	0.338	0.000374902	Chondrocyte
NDUFB6	8.4158e-09	0.334863	0.45	0.244	0.000186073	Chondrocyte
COPB2	3.7634e-10	0.334686	0.493	0.289	8.32087e-06	Chondrocyte
PROCR	1.82793e-09	0.334578	0.245	0.06	4.04155e-05	Chondrocyte
RPS26	6.19734e-15	0.33425	0.929	0.806	1.37023e-10	Chondrocyte
CBX1	4.99029e-10	0.333862	0.304	0.1	1.10335e-05	Chondrocyte
PGRMC2	2.42985e-09	0.333295	0.265	0.08	5.3724e-05	Chondrocyte
NDUFAF2	2.12389e-08	0.333009	0.243	0.075	0.000469592	Chondrocyte
TUBB2B	2.84702e-08	0.333006	0.173	0.025	0.000629477	Chondrocyte
DIO2	1.23549e-05	0.331998	0.137	0.03	0.273168	Chondrocyte
RPL35	9.49079e-13	0.33191	0.923	0.801	2.09841e-08	Chondrocyte
CDK2AP2	8.84363e-08	0.330633	0.239	0.08	0.00195533	Chondrocyte
NDUFS5	6.05628e-11	0.330394	0.667	0.428	1.33904e-06	Chondrocyte
NTRK2	1.61745e-08	0.330121	0.163	0.015	0.000357618	Chondrocyte
DNAJB9	3.24619e-06	0.329874	0.534	0.368	0.0717732	Chondrocyte
DNAJC10	1.40204e-08	0.328754	0.318	0.129	0.000309991	Chondrocyte
PLS3	8.92399e-12	0.328494	0.489	0.219	1.97309e-07	Chondrocyte
MRPL3	9.26139e-09	0.327805	0.304	0.124	0.000204769	Chondrocyte
UFC1	2.37846e-06	0.326682	0.451	0.299	0.0525879	Chondrocyte
CCDC173	5.91208e-08	0.326322	0.146	0.01	0.00130716	Chondrocyte
PIM1	1.92709e-06	0.325967	0.244	0.1	0.0426079	Chondrocyte
RPL9P9	1.03605e-14	0.324876	0.784	0.587	2.29071e-10	Chondrocyte
ADK	2.24044e-08	0.323783	0.375	0.184	0.000495362	Chondrocyte
RPL36	4.57806e-24	0.323276	0.98	0.876	1.01221e-19	Chondrocyte
PFN2	3.16702e-11	0.323163	0.206	0.015	7.00228e-07	Chondrocyte
IP6K2	1.04297e-07	0.322929	0.328	0.159	0.002306	Chondrocyte
STEAP1	1.1272e-08	0.322914	0.192	0.035	0.000249224	Chondrocyte
CD63	2.43853e-14	0.322355	0.954	0.846	5.3916e-10	Chondrocyte
RNASEH2C	6.73345e-08	0.322223	0.23	0.075	0.00148877	Chondrocyte
RPS16	2.5175e-17	0.321038	0.991	0.95	5.56619e-13	Chondrocyte
PCNP	3.59196e-08	0.320621	0.522	0.333	0.000794183	Chondrocyte
KDM5B	1.88603e-06	0.32036	0.312	0.159	0.0417002	Chondrocyte
ZBED5	6.99558e-06	0.320209	0.242	0.114	0.154672	Chondrocyte
CTR9	1.49238e-07	0.320097	0.379	0.199	0.00329965	Chondrocyte
GORASP2	2.33425e-08	0.319035	0.349	0.164	0.000516104	Chondrocyte
HPF1	6.78895e-08	0.318764	0.184	0.04	0.00150104	Chondrocyte
CNPY2	5.04122e-08	0.318634	0.224	0.07	0.00111461	Chondrocyte
NFATC1	2.89512e-07	0.318479	0.294	0.129	0.00640111	Chondrocyte
ID1	2.96238e-08	0.318399	0.283	0.1	0.000654982	Chondrocyte
FNDC1	1.06865e-07	0.318357	0.141	0.01	0.00236279	Chondrocyte
RPL27	2.61025e-14	0.318002	0.94	0.841	5.77127e-10	Chondrocyte
RPS27	8.56004e-20	0.317459	1	0.995	1.89263e-15	Chondrocyte
TPD52L1	7.11949e-09	0.317176	0.174	0.02	0.000157412	Chondrocyte
EGR3	3.22107e-06	0.317162	0.22	0.085	0.0712178	Chondrocyte
SDC4	0.000335197	0.316414	0.445	0.343	1	Chondrocyte
HSPB1	5.11162e-09	0.316235	0.907	0.816	0.000113018	Chondrocyte
PDGFRA	2.92259e-09	0.316023	0.192	0.025	6.46185e-05	Chondrocyte
RARRES1	0.000223678	0.315985	0.104	0.025	1	Chondrocyte
NXF1	2.46993e-06	0.315608	0.51	0.358	0.0546102	Chondrocyte
MESD	3.97874e-07	0.315169	0.326	0.159	0.008797	Chondrocyte
CHID1	1.36942e-08	0.314855	0.232	0.065	0.00030278	Chondrocyte
RSRP1	2.61047e-05	0.314352	0.415	0.274	0.577174	Chondrocyte
MAP4	4.3461e-07	0.31351	0.482	0.303	0.00960923	Chondrocyte
BAALC	5.34234e-08	0.313416	0.196	0.045	0.00118119	Chondrocyte
DPY30	1.32302e-07	0.312654	0.343	0.169	0.0029252	Chondrocyte
RPL18A	3.81823e-19	0.312616	0.967	0.861	8.4421e-15	Chondrocyte
TMEM98	1.53788e-11	0.312207	0.214	0.015	3.40026e-07	Chondrocyte
GALNT1	4.67561e-09	0.311954	0.39	0.184	0.000103378	Chondrocyte
CMAHP	2.58671e-08	0.311943	0.205	0.045	0.000571922	Chondrocyte
DNM3OS	2.47907e-09	0.311816	0.238	0.055	5.48122e-05	Chondrocyte
FAM177A1	7.04804e-10	0.311765	0.443	0.219	1.55832e-05	Chondrocyte
RAN	1.42368e-10	0.311567	0.842	0.692	3.14775e-06	Chondrocyte
BCCIP	2.88598e-06	0.310778	0.384	0.234	0.063809	Chondrocyte
PSMB5	3.2201e-07	0.310586	0.466	0.294	0.00711965	Chondrocyte
CHPF	5.50398e-10	0.309694	0.17	0.005	1.21693e-05	Chondrocyte
PLEKHA1	1.44628e-08	0.309649	0.249	0.08	0.000319772	Chondrocyte
ERGIC2	6.5628e-07	0.309572	0.239	0.1	0.0145104	Chondrocyte
NBDY	1.69012e-07	0.309114	0.322	0.154	0.00373685	Chondrocyte
MAP3K13	9.60609e-06	0.308918	0.236	0.109	0.212391	Chondrocyte
ELL2	1.20728e-08	0.308773	0.739	0.542	0.000266929	Chondrocyte
CCDC90B	4.33839e-07	0.308247	0.29	0.134	0.00959217	Chondrocyte
FAM92A	2.36434e-09	0.308115	0.228	0.05	5.22755e-05	Chondrocyte
CITED2	5.28139e-05	0.308006	0.362	0.244	1	Chondrocyte
SNRPE	1.05413e-06	0.30799	0.546	0.363	0.0233069	Chondrocyte
EGR2	0.000216821	0.307181	0.139	0.05	1	Chondrocyte
LSM2	8.54346e-07	0.306899	0.228	0.09	0.0188896	Chondrocyte
CSGALNACT1	1.26626e-08	0.306302	0.259	0.08	0.00027997	Chondrocyte
PART1	3.4463e-08	0.305966	0.132	0	0.000761976	Chondrocyte
AHI1	3.298e-05	0.305856	0.284	0.159	0.729188	Chondrocyte
PLPP5	2.5426e-08	0.30553	0.303	0.119	0.000562169	Chondrocyte
MRPL57	3.16551e-07	0.304827	0.285	0.124	0.00699894	Chondrocyte
FAM204A	5.45283e-05	0.304415	0.346	0.224	1	Chondrocyte
HAT1	7.56596e-07	0.303928	0.284	0.134	0.0167283	Chondrocyte
ARL4D	5.53365e-08	0.303817	0.248	0.085	0.00122349	Chondrocyte
HNRNPH3	1.48053e-08	0.303798	0.676	0.502	0.000327345	Chondrocyte
MRPL32	2.8876e-07	0.303655	0.408	0.249	0.00638449	Chondrocyte
MT2P1	7.67135e-10	0.302801	0.19	0.02	1.69613e-05	Chondrocyte
PCDHB4	1.28784e-06	0.302718	0.145	0.025	0.0284742	Chondrocyte
MFAP4	7.37184e-09	0.302138	0.144	0	0.000162991	Chondrocyte
SMIM7	1.3831e-07	0.302042	0.278	0.114	0.00305804	Chondrocyte
KDELC2	1.26175e-08	0.30197	0.184	0.03	0.000278972	Chondrocyte
BCAP29	6.30559e-06	0.301731	0.391	0.249	0.139417	Chondrocyte
AL450405.1	0.000179232	0.301276	0.153	0.06	1	Chondrocyte
NSA2	7.75276e-06	0.300167	0.371	0.229	0.171414	Chondrocyte
GOLT1B	1.4786e-07	0.299858	0.352	0.189	0.00326919	Chondrocyte
SNU13	1.9631e-07	0.299599	0.586	0.393	0.00434041	Chondrocyte
ARID5B	0.000135121	0.2993	0.666	0.547	1	Chondrocyte
AP000769.1	1.32748e-06	0.29928	0.153	0.03	0.0293505	Chondrocyte
LDLRAD4	1.29891e-05	0.298548	0.235	0.109	0.287189	Chondrocyte
PDCD5	5.12969e-08	0.298312	0.494	0.299	0.00113417	Chondrocyte
COX7A2	1.47968e-11	0.298111	0.811	0.607	3.27156e-07	Chondrocyte
RANBP9	5.75136e-07	0.298042	0.379	0.219	0.0127163	Chondrocyte
METTL5	2.72885e-07	0.298037	0.289	0.129	0.00603348	Chondrocyte
STRAP	3.61376e-07	0.298	0.389	0.224	0.00799001	Chondrocyte
CRY1	2.98229e-06	0.297894	0.318	0.174	0.0659384	Chondrocyte
EMC2	3.40643e-08	0.297874	0.255	0.085	0.000753162	Chondrocyte
GPATCH4	1.3197e-05	0.297433	0.195	0.075	0.291785	Chondrocyte
ZFAS1	3.04129e-08	0.29648	0.772	0.587	0.00067243	Chondrocyte
NENF	6.0495e-08	0.295974	0.354	0.169	0.00133754	Chondrocyte
VAMP2	4.51896e-07	0.295456	0.321	0.164	0.00999141	Chondrocyte
HCFC1R1	0.00021738	0.29524	0.265	0.159	1	Chondrocyte
SDF4	2.5757e-07	0.295209	0.303	0.139	0.00569488	Chondrocyte
EBNA1BP2	2.40811e-06	0.295176	0.243	0.104	0.0532433	Chondrocyte
SEC62	2.50968e-07	0.295128	0.84	0.706	0.00554889	Chondrocyte
TOR1AIP1	2.0053e-10	0.294998	0.437	0.199	4.43372e-06	Chondrocyte
CD151	1.31684e-05	0.294645	0.363	0.229	0.291153	Chondrocyte
TMEM100	1.36868e-08	0.294233	0.139	0	0.000302616	Chondrocyte
COX7A2L	1.8084e-08	0.29393	0.438	0.224	0.000399838	Chondrocyte
VEGFA	0.00243785	0.29309	0.422	0.328	1	Chondrocyte
GPRC5C	3.50287e-09	0.293054	0.173	0.015	7.74484e-05	Chondrocyte
ATP5PF	2.19552e-10	0.29301	0.678	0.458	4.85431e-06	Chondrocyte
ULBP2	5.72703e-08	0.292859	0.203	0.05	0.00126625	Chondrocyte
HIST1H1E	5.60925e-08	0.292682	0.26	0.09	0.0012402	Chondrocyte
TIMMDC1	1.5299e-06	0.2925	0.305	0.159	0.033826	Chondrocyte
ACP1	2.11233e-06	0.292116	0.365	0.214	0.0467037	Chondrocyte
RHOD	8.1291e-09	0.292032	0.168	0.015	0.000179734	Chondrocyte
EXT2	1.65986e-07	0.291889	0.267	0.104	0.00366995	Chondrocyte
CTH	5.11556e-07	0.291836	0.158	0.03	0.0113105	Chondrocyte
TCEA3	2.06268e-08	0.291646	0.187	0.03	0.000456059	Chondrocyte
MAN1A2	4.08727e-08	0.291599	0.287	0.109	0.000903695	Chondrocyte
FDFT1	4.90356e-06	0.29139	0.265	0.129	0.108418	Chondrocyte
NAF1	1.42334e-05	0.291373	0.187	0.07	0.314701	Chondrocyte
ZFAND1	4.00011e-07	0.291318	0.205	0.065	0.00884425	Chondrocyte
CSRP1	5.17315e-08	0.290984	0.265	0.095	0.00114378	Chondrocyte
CAMLG	1.80992e-07	0.290509	0.375	0.194	0.00400174	Chondrocyte
NRBF2	1.65717e-07	0.290183	0.425	0.249	0.003664	Chondrocyte
CMPK1	6.07931e-07	0.290072	0.297	0.144	0.0134414	Chondrocyte
SLC16A7	1.85317e-07	0.28968	0.202	0.055	0.00409737	Chondrocyte
MAGEH1	1.54619e-08	0.288666	0.17	0.02	0.000341863	Chondrocyte
ECHS1	2.61507e-06	0.28837	0.262	0.124	0.0578193	Chondrocyte
C9orf78	1.17221e-06	0.288186	0.342	0.184	0.0259176	Chondrocyte
CA5B	6.30872e-07	0.288015	0.191	0.055	0.0139486	Chondrocyte
NFIL3	1.89358e-06	0.287711	0.296	0.144	0.041867	Chondrocyte
SUB1	1.7917e-07	0.287635	0.754	0.662	0.00396146	Chondrocyte
PER2	2.70695e-07	0.287488	0.221	0.07	0.00598508	Chondrocyte
WDR83OS	1.39115e-08	0.287353	0.646	0.478	0.000307584	Chondrocyte
CLIC3	2.98285e-07	0.287257	0.125	0.005	0.00659509	Chondrocyte
LINC01436	3.9887e-07	0.28715	0.129	0.01	0.00881902	Chondrocyte
CAMTA1	4.06336e-05	0.286391	0.374	0.259	0.898409	Chondrocyte
EIF2S2	3.93892e-08	0.285589	0.742	0.567	0.000870894	Chondrocyte
TMEM106C	7.72559e-07	0.285362	0.166	0.04	0.0170813	Chondrocyte
TMA7	7.43271e-07	0.285352	0.38	0.219	0.0164337	Chondrocyte
COPB1	5.41849e-06	0.285199	0.568	0.433	0.119803	Chondrocyte
PHLDA2	0.000235729	0.285174	0.4	0.299	1	Chondrocyte
TMEM43	4.36954e-07	0.285045	0.279	0.124	0.00966105	Chondrocyte
RRAD	0.0237399	0.284454	0.18	0.119	1	Chondrocyte
MEDAG	7.56956e-09	0.283814	0.209	0.04	0.000167363	Chondrocyte
FKBP2	4.58785e-08	0.283807	0.457	0.264	0.00101437	Chondrocyte
CDR2	4.25701e-08	0.283617	0.186	0.035	0.000941225	Chondrocyte
SH3D19	1.45312e-07	0.282703	0.177	0.035	0.00321284	Chondrocyte
NFE2L1	3.52012e-07	0.282364	0.379	0.204	0.00778298	Chondrocyte
PLEKHH2	5.09811e-08	0.281961	0.156	0.015	0.00112719	Chondrocyte
EMC7	7.1367e-07	0.281872	0.344	0.189	0.0157792	Chondrocyte
DNAJC15	2.05541e-06	0.281494	0.409	0.239	0.0454452	Chondrocyte
TMEM106B	1.32286e-07	0.281201	0.224	0.07	0.00292485	Chondrocyte
MZT2B	2.44678e-08	0.280986	0.273	0.1	0.000540984	Chondrocyte
RARS2	1.40206e-06	0.280959	0.213	0.075	0.0309995	Chondrocyte
ANXA1	1.76668e-09	0.280946	0.977	0.881	3.90613e-05	Chondrocyte
RWDD1	8.62068e-06	0.280901	0.426	0.264	0.190603	Chondrocyte
CRNDE	3.06408e-08	0.280493	0.183	0.03	0.000677468	Chondrocyte
TUBB4B	2.99649e-05	0.28049	0.589	0.483	0.662524	Chondrocyte
FAM229B	4.1576e-08	0.280411	0.164	0.02	0.000919245	Chondrocyte
COPS3	7.09556e-05	0.280287	0.314	0.194	1	Chondrocyte
SRPRB	1.26481e-06	0.280184	0.233	0.09	0.0279649	Chondrocyte
IFRD1	2.29813e-05	0.280169	0.497	0.373	0.508117	Chondrocyte
ITGBL1	9.17908e-09	0.279659	0.16	0.01	0.00020295	Chondrocyte
SNHG1	4.5195e-07	0.279492	0.307	0.144	0.00999262	Chondrocyte
LZTFL1	1.24743e-07	0.279349	0.179	0.035	0.00275807	Chondrocyte
OPTN	6.3179e-07	0.279048	0.413	0.254	0.0139689	Chondrocyte
NDUFB1	1.61546e-06	0.279012	0.469	0.299	0.0357177	Chondrocyte
CENPC	5.98793e-06	0.278905	0.23	0.095	0.132393	Chondrocyte
TCTN1	1.67269e-10	0.278529	0.215	0.025	3.69832e-06	Chondrocyte
TMCO1	4.36919e-05	0.277995	0.422	0.303	0.966027	Chondrocyte
KIF21A	2.32033e-05	0.277892	0.192	0.08	0.513026	Chondrocyte
NDUFS4	8.87768e-07	0.277736	0.391	0.214	0.0196286	Chondrocyte
PTPN13	3.06031e-08	0.277678	0.143	0.005	0.000676636	Chondrocyte
SREK1IP1	0.000648596	0.277619	0.335	0.229	1	Chondrocyte
TPD52	5.65283e-08	0.277384	0.188	0.04	0.00124984	Chondrocyte
THUMPD1	1.44404e-05	0.276913	0.291	0.154	0.319278	Chondrocyte
HCG18	3.57802e-06	0.27691	0.156	0.04	0.0791099	Chondrocyte
FIBIN	2.15409e-08	0.276678	0.153	0.01	0.000476269	Chondrocyte
UBAP2	7.08534e-07	0.276656	0.394	0.224	0.0156657	Chondrocyte
TFF3	5.04255e-07	0.276379	0.12	0.005	0.0111491	Chondrocyte
MAP7D3	3.36125e-07	0.276344	0.207	0.06	0.00743173	Chondrocyte
NUDC	3.25023e-08	0.276125	0.552	0.343	0.000718627	Chondrocyte
MELTF	7.43768e-09	0.275295	0.185	0.025	0.000164447	Chondrocyte
PKD2	7.96455e-09	0.274956	0.176	0.02	0.000176096	Chondrocyte
COPS9	3.35351e-07	0.274844	0.52	0.338	0.00741462	Chondrocyte
HMGB1	1.23178e-11	0.274799	0.888	0.786	2.72346e-07	Chondrocyte
MRPL33	1.33029e-07	0.274698	0.494	0.308	0.00294127	Chondrocyte
ORMDL1	1.30924e-05	0.2743	0.279	0.149	0.289473	Chondrocyte
PTRH2	3.42687e-05	0.273596	0.273	0.149	0.757682	Chondrocyte
PLA2G4A	6.91347e-08	0.273542	0.176	0.03	0.00152857	Chondrocyte
TRAM2	1.31537e-07	0.273513	0.176	0.035	0.00290827	Chondrocyte
ZCCHC8	2.29563e-06	0.27341	0.234	0.095	0.0507564	Chondrocyte
MRC2	6.47467e-08	0.272942	0.182	0.035	0.00143155	Chondrocyte
MXRA7	1.75989e-08	0.272419	0.178	0.025	0.000389112	Chondrocyte
HINT1	6.2033e-10	0.272417	0.772	0.582	1.37155e-05	Chondrocyte
TMEM147	5.54917e-07	0.272259	0.366	0.199	0.0122692	Chondrocyte
PYURF	5.20789e-08	0.272131	0.342	0.154	0.00115146	Chondrocyte
UQCRQ	1.93455e-08	0.272109	0.602	0.418	0.000427728	Chondrocyte
ELOVL4	2.37198e-08	0.271966	0.144	0.005	0.000524444	Chondrocyte
MORN2	1.94226e-08	0.27152	0.168	0.02	0.000429434	Chondrocyte
SWI5	4.30388e-08	0.271178	0.206	0.05	0.000951588	Chondrocyte
ATP5MC2	1.30014e-09	0.270928	0.692	0.453	2.87461e-05	Chondrocyte
CTBS	3.32103e-07	0.270554	0.275	0.119	0.0073428	Chondrocyte
SPINT2	7.08918e-07	0.270458	0.172	0.04	0.0156742	Chondrocyte
DARS	1.72108e-06	0.270085	0.46	0.303	0.0380531	Chondrocyte
AL035258.1	2.62033e-07	0.270048	0.117	0	0.00579354	Chondrocyte
PPFIBP1	1.93671e-07	0.269661	0.467	0.289	0.00428206	Chondrocyte
AK1	5.3381e-08	0.269252	0.16	0.02	0.00118025	Chondrocyte
TMEM237	2.64119e-08	0.26913	0.175	0.025	0.000583966	Chondrocyte
NDUFC2	1.53416e-07	0.269016	0.318	0.154	0.00339202	Chondrocyte
KLF9	0.000157504	0.268937	0.235	0.129	1	Chondrocyte
COPZ1	1.7948e-06	0.268695	0.359	0.204	0.039683	Chondrocyte
GCNT1	5.03941e-07	0.268645	0.165	0.035	0.0111421	Chondrocyte
HLTF	3.77545e-05	0.268635	0.186	0.08	0.834751	Chondrocyte
CLMP	5.88386e-05	0.268492	0.252	0.134	1	Chondrocyte
NME1	4.74596e-06	0.268263	0.299	0.154	0.104933	Chondrocyte
SOX9-AS1	4.05179e-07	0.268241	0.123	0.005	0.00895852	Chondrocyte
COX7C	1.4172e-10	0.268068	0.867	0.711	3.13343e-06	Chondrocyte
CHSY1	2.63359e-06	0.268065	0.207	0.075	0.0582287	Chondrocyte
KCTD9	4.69538e-07	0.26806	0.253	0.1	0.0103815	Chondrocyte
NDUFAF3	1.34691e-05	0.267926	0.344	0.204	0.297801	Chondrocyte
SS18L2	3.28079e-05	0.267858	0.237	0.119	0.725384	Chondrocyte
PIGK	7.06346e-08	0.267789	0.237	0.075	0.00156173	Chondrocyte
PSAT1	3.00466e-07	0.267606	0.164	0.03	0.0066433	Chondrocyte
SLC40A1	2.57983e-05	0.267381	0.135	0.035	0.5704	Chondrocyte
C1GALT1	9.25332e-07	0.266971	0.186	0.055	0.0204591	Chondrocyte
NCKAP1	6.80703e-08	0.266625	0.265	0.095	0.00150503	Chondrocyte
CANX	8.20527e-07	0.266517	0.801	0.657	0.0181419	Chondrocyte
RER1	2.51244e-06	0.266482	0.254	0.114	0.0555501	Chondrocyte
PREPL	4.04958e-07	0.266465	0.219	0.07	0.00895362	Chondrocyte
FAM180A	2.27831e-05	0.266038	0.114	0.02	0.503735	Chondrocyte
ITGB1BP1	6.94232e-06	0.265829	0.328	0.179	0.153495	Chondrocyte
COPS8	1.48831e-05	0.265804	0.348	0.214	0.329065	Chondrocyte
WASHC3	4.54028e-06	0.265803	0.252	0.114	0.100386	Chondrocyte
GSTA4	8.9521e-09	0.26562	0.184	0.025	0.000197931	Chondrocyte
CLINT1	9.10726e-06	0.265194	0.555	0.398	0.201361	Chondrocyte
PGRMC1	5.26605e-06	0.264845	0.27	0.134	0.116432	Chondrocyte
TM9SF2	5.94385e-07	0.26469	0.439	0.259	0.0131419	Chondrocyte
DDX50	3.67997e-05	0.264527	0.247	0.129	0.813641	Chondrocyte
SEC11C	4.68316e-05	0.263931	0.22	0.104	1	Chondrocyte
IFT22	3.08225e-07	0.263741	0.153	0.025	0.00681486	Chondrocyte
WDR61	3.32609e-08	0.263715	0.317	0.139	0.000735399	Chondrocyte
NIFK	5.35677e-05	0.263104	0.389	0.254	1	Chondrocyte
TPST1	7.95358e-08	0.263024	0.237	0.075	0.00175854	Chondrocyte
USO1	2.4881e-05	0.262574	0.315	0.179	0.55012	Chondrocyte
CREB3L2	1.40343e-06	0.262391	0.329	0.164	0.0310299	Chondrocyte
TGS1	8.55747e-07	0.262284	0.232	0.085	0.0189206	Chondrocyte
RCOR3	1.41753e-06	0.262218	0.167	0.04	0.0313415	Chondrocyte
PAK1IP1	2.44567e-05	0.26211	0.228	0.104	0.540738	Chondrocyte
AVPI1	1.95963e-06	0.261758	0.187	0.055	0.0433275	Chondrocyte
CLCF1	3.23603e-06	0.261727	0.269	0.119	0.0715486	Chondrocyte
DPM1	1.00839e-07	0.261724	0.43	0.249	0.00222956	Chondrocyte
SLC26A2	1.87799e-07	0.261594	0.218	0.065	0.00415223	Chondrocyte
PRPF38A	2.1875e-05	0.260985	0.291	0.159	0.483657	Chondrocyte
SRP72	1.46932e-05	0.260925	0.569	0.443	0.324867	Chondrocyte
VASN	1.0859e-07	0.260869	0.165	0.025	0.00240092	Chondrocyte
ESYT2	8.3598e-06	0.260594	0.329	0.189	0.184835	Chondrocyte
TMEM47	3.54763e-07	0.260557	0.178	0.04	0.00784381	Chondrocyte
NDUFB3	5.43003e-05	0.260216	0.339	0.219	1	Chondrocyte
MBIP	3.92693e-06	0.260161	0.19	0.065	0.0868244	Chondrocyte
CRLF1	8.18352e-08	0.259766	0.136	0.005	0.00180938	Chondrocyte
BRIX1	4.32946e-05	0.259479	0.235	0.119	0.957243	Chondrocyte
BCL6	7.49471e-07	0.259334	0.362	0.189	0.0165708	Chondrocyte
PTPRD	4.69786e-08	0.259057	0.156	0.015	0.0010387	Chondrocyte
MYC	0.0923787	0.258987	0.245	0.209	1	Chondrocyte
PCDH9	4.7397e-06	0.258515	0.121	0.015	0.104795	Chondrocyte
ROMO1	1.86924e-06	0.258486	0.585	0.428	0.0413289	Chondrocyte
PODNL1	4.25272e-09	0.258387	0.148	0	9.40276e-05	Chondrocyte
NGEF	9.01508e-08	0.258207	0.142	0.01	0.00199323	Chondrocyte
MRPS33	8.30528e-07	0.258121	0.265	0.114	0.018363	Chondrocyte
NRK	8.35875e-08	0.257664	0.126	0	0.00184812	Chondrocyte
BLZF1	1.06791e-05	0.257637	0.276	0.134	0.236114	Chondrocyte
2021-09-10	3.09519e-06	0.257349	0.354	0.199	0.0684346	Chondrocyte
NFIC	5.04198e-07	0.25733	0.325	0.149	0.0111478	Chondrocyte
MIDN	0.00319253	0.257043	0.333	0.249	1	Chondrocyte
UBE2S	4.57552e-06	0.256783	0.337	0.184	0.101165	Chondrocyte
VSTM4	4.03982e-07	0.25678	0.151	0.025	0.00893205	Chondrocyte
AP3S1	1.29892e-06	0.256605	0.396	0.229	0.0287191	Chondrocyte
PDCL3	0.000135415	0.256554	0.254	0.144	1	Chondrocyte
UFM1	1.86206e-06	0.256416	0.624	0.463	0.0411701	Chondrocyte
MPHOSPH8	0.000271943	0.256355	0.362	0.249	1	Chondrocyte
ADAMTS1	7.78138e-05	0.256341	0.196	0.085	1	Chondrocyte
PIN4	2.06715e-05	0.256291	0.204	0.085	0.457047	Chondrocyte
GNL2	0.000286446	0.256131	0.382	0.274	1	Chondrocyte
AC005165.1	3.03904e-06	0.256109	0.107	0.005	0.0671933	Chondrocyte
RPS27L	6.65178e-06	0.256109	0.686	0.552	0.147071	Chondrocyte
MRPL40	3.79369e-06	0.256093	0.234	0.095	0.0838785	Chondrocyte
HNRNPA0	0.000157953	0.25601	0.336	0.229	1	Chondrocyte
KIF9	1.28688e-05	0.255793	0.163	0.05	0.284529	Chondrocyte
EIF2AK1	7.36129e-06	0.25574	0.235	0.104	0.162758	Chondrocyte
SPTLC3	2.78585e-05	0.255675	0.166	0.055	0.615951	Chondrocyte
XYLT1	6.53321e-06	0.255349	0.165	0.05	0.144449	Chondrocyte
COPS6	3.22122e-06	0.255346	0.283	0.134	0.0712212	Chondrocyte
WSB1	1.36192e-05	0.255058	0.72	0.607	0.301121	Chondrocyte
OS9	3.76104e-06	0.254917	0.412	0.264	0.0831565	Chondrocyte
C19orf70	2.76733e-05	0.254812	0.301	0.169	0.611857	Chondrocyte
RPL38	9.56532e-08	0.254629	0.911	0.821	0.00211489	Chondrocyte
RAB2A	8.7958e-09	0.254491	0.65	0.473	0.000194475	Chondrocyte
TULP3	9.41896e-07	0.254381	0.181	0.05	0.0208253	Chondrocyte
COA3	5.05662e-05	0.254014	0.2	0.09	1	Chondrocyte
REEP5	1.11442e-08	0.253924	0.571	0.353	0.000246398	Chondrocyte
ANP32B	4.94521e-08	0.253885	0.445	0.254	0.00109339	Chondrocyte
C1orf131	1.32784e-06	0.253743	0.136	0.02	0.0293586	Chondrocyte
ARRDC3	9.35329e-07	0.253706	0.364	0.189	0.0206801	Chondrocyte
MAGOHB	2.19798e-05	0.25361	0.173	0.065	0.485973	Chondrocyte
MRPL13	3.7714e-05	0.253245	0.304	0.174	0.833856	Chondrocyte
PNN	0.000291065	0.252893	0.353	0.244	1	Chondrocyte
NDEL1	1.87487e-05	0.252629	0.34	0.199	0.414534	Chondrocyte
MED21	1.53502e-06	0.252601	0.294	0.144	0.0339392	Chondrocyte
SESN3	8.86516e-07	0.252206	0.141	0.02	0.0196009	Chondrocyte
DCTD	5.70185e-07	0.252167	0.199	0.06	0.0126068	Chondrocyte
NDUFAB1	1.26616e-07	0.25207	0.439	0.234	0.00279948	Chondrocyte
AIMP1	0.000155536	0.252057	0.316	0.199	1	Chondrocyte
GALNT2	7.44415e-07	0.251995	0.234	0.085	0.016459	Chondrocyte
DDX1	5.56449e-07	0.251855	0.374	0.199	0.0123031	Chondrocyte
TCEAL8	6.36223e-08	0.251375	0.235	0.07	0.00140669	Chondrocyte
NOP53	4.86358e-05	0.251357	0.287	0.164	1	Chondrocyte
RPF2	0.000484222	0.251356	0.339	0.229	1	Chondrocyte
TGDS	1.17451e-06	0.251281	0.143	0.025	0.0259683	Chondrocyte
YAE1D1	2.78064e-07	0.25075	0.141	0.015	0.00614798	Chondrocyte
SENP6	1.10032e-06	0.25007	0.372	0.204	0.0243282	Chondrocyte
CCL3L1	0	5.80764	0.764	0.01	0	Macrophage
CCL4L2	0	5.73249	0.684	0.007	0	Macrophage
CCL4	0	5.47752	0.741	0.01	0	Macrophage
IL1B	0	5.09776	0.667	0.006	0	Macrophage
CD74	0	3.91434	0.851	0.011	0	Macrophage
CXCL3	0	3.89714	0.764	0.052	0	Macrophage
CXCL8	5.20577e-137	3.83844	0.822	0.197	1.151e-132	Macrophage
HLA-DRA	0	3.62415	0.81	0.002	0	Macrophage
CCL3	0	3.357	0.707	0.001	0	Macrophage
TNF	0	3.21478	0.644	0.005	0	Macrophage
CCL20	7.74649e-192	3.12371	0.603	0.065	1.71275e-187	Macrophage
HLA-DRB1	0	2.96913	0.816	0.014	0	Macrophage
CXCL2	5.42716e-119	2.85128	0.741	0.168	1.19995e-114	Macrophage
RNASE1	0	2.84356	0.649	0.002	0	Macrophage
RGS1	0	2.79258	0.77	0.005	0	Macrophage
CXCL1	1.73437e-163	2.76423	0.511	0.052	3.8347e-159	Macrophage
EREG	4.92811e-187	2.76292	0.293	0.015	1.0896e-182	Macrophage
MMP9	0	2.74829	0.477	0.003	0	Macrophage
PLEK	0	2.69118	0.833	0.002	0	Macrophage
ACP5	0	2.58146	0.322	0.003	0	Macrophage
SRGN	5.93713e-130	2.51208	0.885	0.253	1.3127e-125	Macrophage
IL1RN	0	2.43979	0.5	0.001	0	Macrophage
BCL2A1	9.89642e-212	2.42447	0.736	0.091	2.1881e-207	Macrophage
PLIN2	1.76676e-93	2.39724	0.747	0.21	3.90632e-89	Macrophage
TYROBP	0	2.38627	0.862	0.002	0	Macrophage
GPR183	0	2.36456	0.724	0.051	0	Macrophage
HLA-DPB1	1.09854e-218	2.31102	0.759	0.098	2.42886e-214	Macrophage
CTSK	1.78233e-11	2.24296	0.201	0.52	3.94072e-07	Macrophage
S100A9	2.29802e-147	2.22278	0.19	0.008	5.08092e-143	Macrophage
HLA-DPA1	0	2.2197	0.707	0.057	0	Macrophage
CTSS	0	2.21018	0.822	0.036	0	Macrophage
LAPTM5	0	2.20706	0.891	0.023	0	Macrophage
GPNMB	1.51726e-293	2.20442	0.701	0.058	3.35466e-289	Macrophage
CCL5	0	2.09119	0.339	0.006	0	Macrophage
FCGR2A	0	2.05231	0.73	0.009	0	Macrophage
MSR1	0	2.01908	0.667	0.005	0	Macrophage
SNX10	0	2.00511	0.661	0.019	0	Macrophage
IL1A	0	1.96837	0.431	0	0	Macrophage
HLA-DQA1	0	1.9565	0.661	0.001	0	Macrophage
FCER1G	0	1.95014	0.736	0.021	0	Macrophage
LCP1	0	1.90855	0.759	0.003	0	Macrophage
CFLAR	3.32327e-134	1.81662	0.782	0.179	7.34775e-130	Macrophage
TNFAIP3	5.72165e-133	1.8003	0.741	0.143	1.26506e-128	Macrophage
CSF2	0	1.78002	0.19	0.002	0	Macrophage
CCR7	0	1.77559	0.264	0.001	0	Macrophage
C15orf48	0	1.76081	0.575	0.027	0	Macrophage
MARCKS	2.08884e-179	1.69213	0.672	0.087	4.61842e-175	Macrophage
LCP2	0	1.6711	0.713	0.001	0	Macrophage
ABCA1	0	1.64833	0.661	0.037	0	Macrophage
APOC1	0	1.64064	0.425	0.002	0	Macrophage
CXCL5	0	1.64039	0.264	0.005	0	Macrophage
KYNU	0	1.62782	0.609	0.002	0	Macrophage
IL6	9.47129e-111	1.60301	0.362	0.038	2.0941e-106	Macrophage
CCRL2	0	1.59211	0.569	0.014	0	Macrophage
CST3	0.936394	1.59144	0.805	0.876	1	Macrophage
HSPA6	2.12416e-12	1.55486	0.397	0.205	4.69651e-08	Macrophage
CTSZ	4.01392e-112	1.55377	0.741	0.175	8.87478e-108	Macrophage
CD44	8.79418e-51	1.53179	0.868	0.604	1.94439e-46	Macrophage
FABP5	5.54398e-76	1.52815	0.718	0.218	1.22577e-71	Macrophage
CYP1B1	8.17318e-68	1.52232	0.494	0.108	1.80709e-63	Macrophage
CSTB	4.71801e-45	1.51224	0.833	0.649	1.04315e-40	Macrophage
APOE	0	1.49053	0.431	0.002	0	Macrophage
ACOD1	0	1.46586	0.305	0	0	Macrophage
KCTD12	1.64724e-76	1.45778	0.586	0.143	3.64205e-72	Macrophage
AIF1	0	1.44988	0.477	0	0	Macrophage
FTL	1.35026e-68	1.43159	0.994	0.998	2.98542e-64	Macrophage
PLAUR	3.15772e-43	1.42646	0.782	0.502	6.98171e-39	Macrophage
G0S2	2.37867e-69	1.42531	0.483	0.099	5.25923e-65	Macrophage
MIR155HG	0	1.4157	0.534	0.024	0	Macrophage
TMSB4X	1.70299e-57	1.40377	0.966	0.696	3.76531e-53	Macrophage
RBM47	0	1.39671	0.592	0.005	0	Macrophage
OLR1	0	1.36891	0.402	0	0	Macrophage
PMAIP1	1.34875e-138	1.36643	0.667	0.102	2.98209e-134	Macrophage
CTSB	2.19461e-33	1.34016	0.868	0.678	4.85228e-29	Macrophage
TXNRD1	4.01694e-39	1.33508	0.759	0.418	8.88145e-35	Macrophage
CD163	0	1.33445	0.517	0	0	Macrophage
FTH1	1.05663e-50	1.33154	0.92	0.704	2.33621e-46	Macrophage
SAMSN1	0	1.31224	0.431	0	0	Macrophage
ALOX5AP	0	1.3067	0.437	0.002	0	Macrophage
FNIP2	1.20586e-60	1.30129	0.718	0.274	2.66617e-56	Macrophage
PHLDA1	2.95176e-34	1.29493	0.684	0.357	6.52633e-30	Macrophage
CD84	0	1.28562	0.489	0	0	Macrophage
IFIT2	1.38371e-43	1.28346	0.195	0.026	3.05939e-39	Macrophage
TNFSF15	3.36773e-184	1.27728	0.259	0.012	7.44604e-180	Macrophage
CCL2	2.71677e-35	1.27033	0.241	0.046	6.00678e-31	Macrophage
AMPD3	2.69183e-107	1.26162	0.615	0.117	5.95165e-103	Macrophage
PTPRC	0	1.24778	0.511	0	0	Macrophage
MIR3945HG	0	1.24023	0.253	0	0	Macrophage
TXN	1.74912e-30	1.22885	0.885	0.857	3.86731e-26	Macrophage
CYBB	0	1.22502	0.391	0	0	Macrophage
ZEB2	2.49767e-136	1.22233	0.615	0.092	5.52234e-132	Macrophage
FTLP3	1.70355e-78	1.20532	0.603	0.149	3.76654e-74	Macrophage
SDCBP	9.86832e-54	1.19206	0.845	0.493	2.18188e-49	Macrophage
IFIT3	3.75456e-29	1.18277	0.247	0.055	8.30134e-25	Macrophage
SAT1	2.7147e-39	1.18098	0.948	0.867	6.00219e-35	Macrophage
ATP13A3	2.3447e-107	1.1711	0.655	0.13	5.18412e-103	Macrophage
ATP2B1	1.54712e-41	1.16505	0.638	0.262	3.42069e-37	Macrophage
AQP9	0	1.16487	0.27	0.004	0	Macrophage
C1QB	0	1.16326	0.425	0	0	Macrophage
LYZ	0	1.1586	0.397	0.001	0	Macrophage
MS4A6A	0	1.1423	0.374	0	0	Macrophage
B2M	4.54968e-74	1.14084	1	0.988	1.00593e-69	Macrophage
CD83	5.06066e-42	1.13977	0.73	0.337	1.11891e-37	Macrophage
GM2A	4.61444e-216	1.13335	0.523	0.042	1.02025e-211	Macrophage
TRAF1	1.088e-173	1.1284	0.506	0.048	2.40556e-169	Macrophage
NFKBIA	7.50886e-44	1.11064	0.897	0.569	1.66021e-39	Macrophage
TNFAIP2	3.51584e-42	1.11017	0.529	0.175	7.77353e-38	Macrophage
CD53	0	1.10294	0.586	0	0	Macrophage
NBN	5.8244e-28	1.0992	0.425	0.155	1.28778e-23	Macrophage
SLC16A10	0	1.0988	0.46	0.021	0	Macrophage
CTSD	1.58122e-19	1.09484	0.632	0.419	3.49608e-15	Macrophage
CTSL	9.70647e-21	1.08486	0.73	0.594	2.1461e-16	Macrophage
LPXN	5.02495e-217	1.08431	0.54	0.045	1.11102e-212	Macrophage
HLA-DQA2	0	1.08402	0.425	0	0	Macrophage
CLEC2B	3.37631e-143	1.07034	0.42	0.039	7.46502e-139	Macrophage
MMP19	0	1.06676	0.425	0.005	0	Macrophage
HLA-DRB6	0	1.06657	0.443	0	0	Macrophage
RASGEF1B	6.55e-55	1.06015	0.621	0.192	1.44821e-50	Macrophage
SERPINB9	3.28513e-46	1.0594	0.489	0.139	7.26343e-42	Macrophage
ARL8B	5.27466e-58	1.05542	0.77	0.323	1.16623e-53	Macrophage
C5AR1	0	1.04851	0.448	0.008	0	Macrophage
HLA-DMA	0	1.04719	0.511	0.022	0	Macrophage
CXCR4	0	1.04244	0.362	0.001	0	Macrophage
B3GNT5	1.95761e-66	1.03966	0.523	0.118	4.32828e-62	Macrophage
ITGAX	0	1.03464	0.511	0	0	Macrophage
DSE	2.17237e-51	1.0342	0.661	0.244	4.80311e-47	Macrophage
NAMPT	2.90519e-24	1.02286	0.718	0.493	6.42338e-20	Macrophage
FAM177B	1.04959e-88	1.01815	0.557	0.112	2.32065e-84	Macrophage
RCSD1	0	1.01678	0.333	0.007	0	Macrophage
REL	2.61244e-45	1.01599	0.609	0.221	5.77611e-41	Macrophage
FEM1B	8.18054e-50	1.013	0.54	0.168	1.80872e-45	Macrophage
KLF6	1.5938e-41	1.00898	0.874	0.537	3.5239e-37	Macrophage
AHR	2.0706e-131	1.00836	0.454	0.051	4.5781e-127	Macrophage
TLR2	2.96638e-214	1.00561	0.477	0.035	6.55867e-210	Macrophage
IL10RA	0	1.00338	0.402	0.005	0	Macrophage
NCF2	0	1.00036	0.368	0.008	0	Macrophage
MS4A7	0	0.997556	0.31	0	0	Macrophage
SLAMF7	0	0.996461	0.362	0.001	0	Macrophage
HLA-DQB1	9.24647e-216	0.988661	0.466	0.033	2.0444e-211	Macrophage
BIRC3	6.17325e-19	0.986509	0.42	0.179	1.3649e-14	Macrophage
MALAT1	5.31246e-38	0.985508	1	0.997	1.17459e-33	Macrophage
CDC42EP3	7.08746e-69	0.979118	0.626	0.164	1.56704e-64	Macrophage
S100A11	1.53696e-49	0.970104	0.948	0.921	3.39821e-45	Macrophage
ITGB2	0	0.967162	0.443	0.019	0	Macrophage
DDX60L	0	0.966164	0.483	0.011	0	Macrophage
TNFAIP8	8.7198e-49	0.963396	0.655	0.225	1.92795e-44	Macrophage
NFKB1	2.01765e-39	0.961768	0.69	0.306	4.46102e-35	Macrophage
MFSD1	1.46929e-46	0.960544	0.615	0.22	3.2486e-42	Macrophage
HLA-DRB5	0	0.958075	0.46	0	0	Macrophage
PTPN1	1.94786e-38	0.956435	0.632	0.27	4.30671e-34	Macrophage
ACSL1	5.89121e-50	0.953473	0.506	0.139	1.30255e-45	Macrophage
NPC2	5.22706e-31	0.947996	0.874	0.683	1.1557e-26	Macrophage
AKAP13	3.0031e-34	0.944668	0.661	0.317	6.63985e-30	Macrophage
AC016831.1	1.61457e-103	0.941933	0.477	0.068	3.56982e-99	Macrophage
LHFPL2	1.04192e-35	0.935639	0.552	0.208	2.30369e-31	Macrophage
ETS2	6.72244e-36	0.931754	0.736	0.385	1.48633e-31	Macrophage
ASAP1	9.7917e-91	0.93103	0.517	0.091	2.16494e-86	Macrophage
ASAH1	7.61751e-33	0.929565	0.644	0.31	1.68423e-28	Macrophage
PHACTR1	1.9356e-229	0.913644	0.379	0.02	4.27961e-225	Macrophage
C1QC	0	0.905118	0.368	0	0	Macrophage
RGS10	1.24995e-17	0.902054	0.385	0.166	2.76364e-13	Macrophage
CKB	0.460031	0.899632	0.167	0.161	1	Macrophage
IL7R	0	0.897993	0.305	0.004	0	Macrophage
RASGRP3	0	0.897713	0.425	0.006	0	Macrophage
GNS	6.34819e-51	0.886498	0.58	0.18	1.40358e-46	Macrophage
KMO	0	0.886466	0.356	0	0	Macrophage
NSMAF	4.46621e-89	0.884071	0.379	0.05	9.87479e-85	Macrophage
THBD	1.02862e-42	0.883203	0.385	0.092	2.27427e-38	Macrophage
FGL2	7.62077e-160	0.878142	0.247	0.012	1.68495e-155	Macrophage
HLA-DMB	0	0.877553	0.391	0.001	0	Macrophage
ATP6V1F	1.47664e-28	0.876931	0.707	0.407	3.26485e-24	Macrophage
CREG1	1.85901e-30	0.876342	0.546	0.238	4.11028e-26	Macrophage
MTATP6P1	1.33943e-31	0.873416	0.902	0.747	2.96147e-27	Macrophage
ARHGDIB	5.02612e-38	0.872936	0.351	0.086	1.11127e-33	Macrophage
CA2	3.94347e-244	0.872155	0.293	0.011	8.71901e-240	Macrophage
EPB41L3	5.48003e-196	0.866612	0.448	0.033	1.21163e-191	Macrophage
RALA	9.01887e-43	0.86654	0.523	0.167	1.99407e-38	Macrophage
PLEKHB2	6.38369e-50	0.86104	0.575	0.186	1.41143e-45	Macrophage
ANPEP	3.87763e-147	0.85938	0.46	0.046	8.57345e-143	Macrophage
ZBTB38	4.43804e-24	0.856348	0.598	0.306	9.81252e-20	Macrophage
CD86	0	0.854903	0.402	0	0	Macrophage
GRN	1.51232e-06	0.845964	0.391	0.276	0.0334374	Macrophage
PNPLA8	1.77861e-29	0.844574	0.667	0.347	3.9325e-25	Macrophage
ZNF267	4.28238e-32	0.842583	0.667	0.32	9.46833e-28	Macrophage
KANK1	3.04079e-28	0.84044	0.46	0.179	6.72319e-24	Macrophage
ALCAM	3.51147e-123	0.839608	0.466	0.055	7.76386e-119	Macrophage
DRAM1	1.35866e-71	0.836429	0.414	0.072	3.00399e-67	Macrophage
CSF1R	0	0.834966	0.264	0.002	0	Macrophage
FCGR3A	0	0.834604	0.287	0	0	Macrophage
HIF1A-AS2	7.04074e-241	0.834338	0.333	0.015	1.55671e-236	Macrophage
PIK3AP1	0	0.833882	0.431	0.001	0	Macrophage
TNIP1	1.1085e-44	0.829949	0.511	0.159	2.4509e-40	Macrophage
SLC43A3	3.6938e-100	0.826274	0.506	0.08	8.16698e-96	Macrophage
SOD2	6.65412e-19	0.814435	0.879	0.787	1.47123e-14	Macrophage
APLP2	4.44682e-30	0.806794	0.77	0.49	9.83192e-26	Macrophage
HLA-B	7.34289e-29	0.805571	0.828	0.622	1.62351e-24	Macrophage
CAPG	8.18413e-18	0.805538	0.546	0.315	1.80951e-13	Macrophage
FGR	0	0.803527	0.385	0.002	0	Macrophage
GPX1	4.73955e-08	0.803155	0.592	0.477	0.00104791	Macrophage
SNAPC1	3.31722e-13	0.801502	0.466	0.27	7.33436e-09	Macrophage
NRP1	6.10089e-151	0.798165	0.402	0.034	1.34891e-146	Macrophage
TFEC	0	0.795196	0.362	0	0	Macrophage
TNFSF14	0	0.794932	0.224	0.001	0	Macrophage
MPP1	1.32054e-206	0.792769	0.471	0.035	2.91971e-202	Macrophage
FMNL2	4.55515e-116	0.792233	0.42	0.048	1.00714e-111	Macrophage
TP53BP2	2.87881e-52	0.792207	0.58	0.17	6.36506e-48	Macrophage
USP12	1.00422e-29	0.789798	0.649	0.345	2.22033e-25	Macrophage
MAP4K4	2.53481e-51	0.785468	0.517	0.139	5.60447e-47	Macrophage
TPP1	2.25828e-59	0.783236	0.529	0.133	4.99306e-55	Macrophage
BID	1.90658e-130	0.781032	0.42	0.043	4.21546e-126	Macrophage
EDN1	0	0.778604	0.121	0.001	0	Macrophage
TANK	2.53956e-37	0.778351	0.586	0.227	5.61497e-33	Macrophage
NRIP3	1.62243e-86	0.770048	0.477	0.079	3.58719e-82	Macrophage
CD93	0	0.766408	0.287	0.001	0	Macrophage
TNFRSF9	7.30809e-131	0.764837	0.437	0.046	1.61582e-126	Macrophage
LPAR6	0	0.761183	0.276	0.003	0	Macrophage
ABL2	8.90799e-26	0.758103	0.615	0.297	1.96956e-21	Macrophage
ARL4C	1.18195e-45	0.7523	0.379	0.086	2.6133e-41	Macrophage
ATP6V1B2	5.70951e-41	0.750616	0.483	0.148	1.26237e-36	Macrophage
KIAA1551	3.93822e-65	0.750463	0.402	0.072	8.7074e-61	Macrophage
ACTR3	1.01813e-38	0.749333	0.822	0.43	2.25109e-34	Macrophage
BASP1	1.48539e-18	0.747478	0.218	0.063	3.2842e-14	Macrophage
ATP6V1H	1.34785e-57	0.747241	0.466	0.107	2.98009e-53	Macrophage
GLA	5.58342e-60	0.745872	0.546	0.135	1.23449e-55	Macrophage
ATP6V1C1	4.54724e-39	0.74506	0.494	0.158	1.00539e-34	Macrophage
TAOK3	6.61123e-44	0.744336	0.454	0.123	1.46174e-39	Macrophage
IGSF6	0	0.743847	0.23	0	0	Macrophage
MAFB	7.2953e-17	0.743363	0.414	0.188	1.61299e-12	Macrophage
RIT1	7.47874e-46	0.739943	0.454	0.12	1.65355e-41	Macrophage
TMSB10	8.89617e-29	0.731288	0.925	0.776	1.96694e-24	Macrophage
GSTO1	5.66306e-21	0.729832	0.736	0.536	1.2521e-16	Macrophage
LUCAT1	0	0.726819	0.328	0.007	0	Macrophage
MT-ND1	1.00489e-36	0.72605	0.96	0.892	2.22182e-32	Macrophage
PARP14	1.86396e-73	0.726034	0.408	0.066	4.12121e-69	Macrophage
CSGALNACT2	1.30804e-27	0.72588	0.73	0.412	2.89208e-23	Macrophage
DOCK4	0	0.724572	0.333	0.006	0	Macrophage
PILRA	0	0.722038	0.42	0.014	0	Macrophage
VAMP8	1.04601e-205	0.716424	0.351	0.019	2.31273e-201	Macrophage
ZC3H12C	3.8232e-87	0.711785	0.391	0.054	8.4531e-83	Macrophage
EIF4E	1.58796e-27	0.711086	0.569	0.25	3.51098e-23	Macrophage
CLIC2	6.10576e-234	0.710143	0.247	0.008	1.34998e-229	Macrophage
MYO9B	2.78314e-102	0.707993	0.466	0.065	6.15353e-98	Macrophage
RAB7A	9.24472e-34	0.707233	0.897	0.669	2.04401e-29	Macrophage
MT-ND3	1.02006e-26	0.706075	0.943	0.83	2.25535e-22	Macrophage
ATP6V0B	4.06154e-13	0.705744	0.615	0.398	8.98006e-09	Macrophage
IQGAP2	0	0.704283	0.299	0.006	0	Macrophage
VSIG4	0	0.703756	0.299	0	0	Macrophage
INSIG1	8.33938e-09	0.702296	0.644	0.51	0.000184384	Macrophage
CD36	0	0.701182	0.241	0	0	Macrophage
FAM107B	2.53809e-36	0.70097	0.517	0.179	5.61171e-32	Macrophage
ATP2C1	1.39733e-54	0.70097	0.443	0.102	3.0895e-50	Macrophage
ADA	1.94484e-289	0.699968	0.259	0.007	4.30004e-285	Macrophage
NINJ1	8.14325e-15	0.694433	0.557	0.346	1.80047e-10	Macrophage
FLNA	5.78297e-31	0.693791	0.54	0.214	1.27861e-26	Macrophage
MRC1	0	0.688708	0.247	0	0	Macrophage
NFE2L2	6.03278e-20	0.688604	0.736	0.483	1.33385e-15	Macrophage
CD52	0	0.688412	0.155	0	0	Macrophage
TMEM123	1.56322e-17	0.687962	0.425	0.194	3.45629e-13	Macrophage
RAB8B	1.50429e-41	0.684603	0.5	0.15	3.32598e-37	Macrophage
EVI2B	9.71618e-247	0.683148	0.31	0.012	2.14825e-242	Macrophage
FNDC3A	1.77706e-21	0.678284	0.529	0.255	3.92907e-17	Macrophage
PEA15	2.88416e-17	0.677607	0.638	0.417	6.37688e-13	Macrophage
ST3GAL6	1.00786e-153	0.677209	0.287	0.017	2.22837e-149	Macrophage
MYH9	2.68506e-27	0.674516	0.523	0.215	5.93667e-23	Macrophage
CAST	6.31994e-20	0.674277	0.759	0.508	1.39734e-15	Macrophage
BST2	0	0.673554	0.333	0.003	0	Macrophage
VIM	4.91065e-38	0.672115	0.989	0.977	1.08574e-33	Macrophage
IGF2R	1.53363e-28	0.670463	0.437	0.156	3.39086e-24	Macrophage
GPR84	0	0.670227	0.305	0.003	0	Macrophage
PTPRE	1.65858e-30	0.667844	0.54	0.201	3.66711e-26	Macrophage
SLC7A11	1.07223e-24	0.666707	0.287	0.081	2.3707e-20	Macrophage
SLC1A3	0	0.665803	0.31	0.003	0	Macrophage
SMS	2.50956e-37	0.665689	0.466	0.142	5.54863e-33	Macrophage
SGK1	0.00865085	0.664079	0.54	0.479	1	Macrophage
CYBA	5.53562e-30	0.657769	0.454	0.161	1.22393e-25	Macrophage
ANTXR2	4.40228e-105	0.657482	0.391	0.045	9.73343e-101	Macrophage
RAB31	2.61779e-22	0.655961	0.529	0.238	5.78792e-18	Macrophage
CELF2	0	0.655884	0.328	0.001	0	Macrophage
SLC9B2	0.137127	0.655391	0.132	0.106	1	Macrophage
BAZ1A	4.08577e-21	0.653954	0.638	0.352	9.03363e-17	Macrophage
TACC1	1.45548e-25	0.646792	0.609	0.289	3.21806e-21	Macrophage
STX3	3.60364e-54	0.646659	0.333	0.058	7.96766e-50	Macrophage
MT-RNR1	3.38549e-30	0.646003	0.994	0.958	7.48532e-26	Macrophage
FCGR2C	0	0.645355	0.31	0	0	Macrophage
NLRP3	0	0.643779	0.276	0.001	0	Macrophage
LGMN	1.98433e-18	0.641579	0.592	0.34	4.38735e-14	Macrophage
DENND5A	7.8504e-32	0.640907	0.448	0.15	1.73572e-27	Macrophage
STK4	8.18318e-37	0.640794	0.443	0.127	1.8093e-32	Macrophage
ARHGAP18	2.11306e-125	0.637319	0.322	0.026	4.67199e-121	Macrophage
LPL	4.07619e-152	0.637244	0.264	0.015	9.01246e-148	Macrophage
DNTTIP2	2.92623e-22	0.636397	0.73	0.466	6.46989e-18	Macrophage
IQGAP1	5.28621e-21	0.633022	0.856	0.75	1.16878e-16	Macrophage
GNA13	5.56085e-30	0.631121	0.506	0.189	1.2295e-25	Macrophage
ZBTB43	3.04634e-21	0.630263	0.494	0.228	6.73545e-17	Macrophage
ALAS1	1.41919e-21	0.629057	0.374	0.137	3.13782e-17	Macrophage
PDE4DIP	1.00493e-15	0.628474	0.58	0.354	2.2219e-11	Macrophage
TNFRSF1B	0	0.627996	0.264	0.006	0	Macrophage
MT-ATP8	2.51175e-19	0.62784	0.764	0.517	5.55348e-15	Macrophage
CMTM6	2.85306e-40	0.624057	0.448	0.125	6.30812e-36	Macrophage
PPIF	4.80397e-25	0.623872	0.356	0.115	1.06216e-20	Macrophage
TPM3	2.13924e-19	0.622589	0.764	0.538	4.72986e-15	Macrophage
MT-CO2	2.22551e-16	0.620051	0.954	0.904	4.9206e-12	Macrophage
NRIP1	2.40344e-16	0.619151	0.425	0.2	5.314e-12	Macrophage
CYTOR	4.31909e-16	0.615942	0.557	0.308	9.5495e-12	Macrophage
SLC2A3	6.33251e-49	0.615921	0.293	0.05	1.40012e-44	Macrophage
CPEB4	2.03667e-18	0.614165	0.534	0.275	4.50307e-14	Macrophage
LIMS1	6.75454e-13	0.61404	0.598	0.389	1.49343e-08	Macrophage
TGFBI	2.74698e-15	0.613079	0.477	0.237	6.07358e-11	Macrophage
MCTP1	0	0.612816	0.333	0.001	0	Macrophage
AC090192.2	1.80532e-126	0.612614	0.293	0.021	3.99156e-122	Macrophage
HCLS1	0	0.604953	0.287	0.002	0	Macrophage
PEAK1	1.13523e-51	0.604572	0.339	0.062	2.51e-47	Macrophage
CLEC5A	0	0.602964	0.23	0	0	Macrophage
ADAM9	5.7499e-61	0.602013	0.379	0.067	1.2713e-56	Macrophage
OSBPL8	1.03816e-12	0.601665	0.517	0.32	2.29537e-08	Macrophage
PTGS2	0.030216	0.600796	0.506	0.504	1	Macrophage
ACSL4	3.15596e-15	0.599891	0.466	0.243	6.97782e-11	Macrophage
ETV3	1.96746e-19	0.597444	0.471	0.214	4.35005e-15	Macrophage
RAC2	1.90829e-288	0.597156	0.23	0.005	4.21924e-284	Macrophage
MGLL	1.03429e-38	0.596052	0.425	0.114	2.28681e-34	Macrophage
MED13	3.05206e-20	0.595653	0.632	0.359	6.7481e-16	Macrophage
DMXL2	3.73433e-67	0.59443	0.27	0.033	8.25661e-63	Macrophage
AP1S2	1.45779e-36	0.593796	0.477	0.149	3.22317e-32	Macrophage
BACH1	4.97335e-20	0.592538	0.575	0.306	1.09961e-15	Macrophage
ERBIN	5.19577e-28	0.590618	0.46	0.17	1.14878e-23	Macrophage
LYN	5.37711e-99	0.588181	0.356	0.039	1.18888e-94	Macrophage
CDCP1	0	0.587281	0.293	0.005	0	Macrophage
IFI44	1.78909e-142	0.586932	0.247	0.014	3.95568e-138	Macrophage
TDP2	5.26388e-27	0.585572	0.437	0.159	1.16384e-22	Macrophage
SLCO2B1	0	0.58535	0.236	0	0	Macrophage
ACTR2	1.83853e-19	0.583368	0.73	0.479	4.06498e-15	Macrophage
CYTH1	1.7959e-50	0.583308	0.368	0.075	3.97074e-46	Macrophage
GLIPR1	6.82841e-41	0.58285	0.46	0.128	1.50976e-36	Macrophage
NABP1	3.32823e-55	0.581388	0.328	0.056	7.35872e-51	Macrophage
MT-ND2	3.0105e-29	0.581325	0.954	0.915	6.65621e-25	Macrophage
MGAT1	4.16087e-23	0.581298	0.437	0.171	9.19968e-19	Macrophage
RAB10	2.89105e-18	0.579766	0.529	0.268	6.39211e-14	Macrophage
FNBP1	1.54956e-59	0.57918	0.356	0.061	3.42608e-55	Macrophage
SORL1	2.19879e-54	0.57782	0.293	0.046	4.86152e-50	Macrophage
RNF145	1.46193e-30	0.575009	0.494	0.177	3.23233e-26	Macrophage
RAPGEF1	2.38483e-168	0.574836	0.356	0.024	5.27286e-164	Macrophage
GMFG	1.06801e-247	0.573918	0.293	0.011	2.36136e-243	Macrophage
LILRB4	0	0.572642	0.339	0	0	Macrophage
SLC41A2	1.08236e-48	0.570082	0.379	0.08	2.3931e-44	Macrophage
B4GALT5	1.46844e-53	0.568599	0.374	0.074	3.24672e-49	Macrophage
OGFRL1	2.30732e-14	0.568095	0.408	0.203	5.10148e-10	Macrophage
WTAP	9.99072e-13	0.567206	0.787	0.656	2.20895e-08	Macrophage
ZFP36L1	0.000209753	0.567166	0.466	0.371	1	Macrophage
KHDRBS3	3.12126e-50	0.566716	0.236	0.033	6.90111e-46	Macrophage
CD58	7.42664e-23	0.565427	0.489	0.208	1.64203e-18	Macrophage
HIF1A	2.94969e-11	0.563403	0.782	0.672	6.52176e-07	Macrophage
EHD1	2.08371e-26	0.563118	0.414	0.142	4.60709e-22	Macrophage
CCR5	0	0.562685	0.201	0	0	Macrophage
SPI1	0	0.562637	0.259	0.001	0	Macrophage
KBTBD8	2.43007e-48	0.561198	0.247	0.037	5.37288e-44	Macrophage
MYO1E	1.71658e-24	0.559671	0.385	0.133	3.79536e-20	Macrophage
CORO1C	1.69971e-18	0.559454	0.58	0.313	3.75806e-14	Macrophage
HAVCR2	0	0.558785	0.282	0.001	0	Macrophage
MT-CO1	3.49649e-11	0.558379	0.977	0.938	7.73074e-07	Macrophage
MFSD2A	1.85e-34	0.55786	0.385	0.108	4.09036e-30	Macrophage
NUMB	4.91556e-25	0.557757	0.408	0.147	1.08683e-20	Macrophage
MFHAS1	4.80751e-70	0.556122	0.299	0.038	1.06294e-65	Macrophage
CEP170	1.78487e-40	0.55555	0.397	0.1	3.94635e-36	Macrophage
LACTB	9.59448e-46	0.555387	0.351	0.073	2.12134e-41	Macrophage
APBB1IP	4.98119e-74	0.554089	0.241	0.024	1.10134e-69	Macrophage
CPVL	0	0.554011	0.322	0.008	0	Macrophage
ARPC5	2.85218e-12	0.552749	0.655	0.454	6.30618e-08	Macrophage
SNX9	6.02919e-14	0.552327	0.557	0.326	1.33305e-09	Macrophage
ADAM10	2.65927e-34	0.552172	0.362	0.095	5.87965e-30	Macrophage
NCKAP1L	0	0.551104	0.253	0	0	Macrophage
GLRX	6.96222e-14	0.550723	0.632	0.398	1.53935e-09	Macrophage
FAM49B	4.24796e-62	0.550412	0.345	0.056	9.39223e-58	Macrophage
CXCL16	1.31352e-174	0.550217	0.241	0.01	2.90418e-170	Macrophage
PPP1R15A	1.91908e-14	0.550178	0.828	0.692	4.24308e-10	Macrophage
C1QA	0	0.54989	0.282	0	0	Macrophage
MTSS1	5.31897e-32	0.549856	0.253	0.053	1.17603e-27	Macrophage
MNDA	0	0.548872	0.132	0	0	Macrophage
NAA50	1.21835e-15	0.547371	0.609	0.379	2.69377e-11	Macrophage
ZFYVE16	1.45548e-22	0.545734	0.397	0.147	3.21807e-18	Macrophage
FOLR2	0	0.543989	0.236	0	0	Macrophage
RB1CC1	9.58362e-13	0.543687	0.54	0.325	2.11894e-08	Macrophage
C1orf162	2.31347e-261	0.542979	0.195	0.004	5.11509e-257	Macrophage
ADA2	0	0.53907	0.241	0.001	0	Macrophage
ARFGAP3	8.20599e-14	0.53807	0.609	0.399	1.81434e-09	Macrophage
TAGAP	0	0.536186	0.241	0.002	0	Macrophage
NAV2	4.39466e-36	0.535451	0.276	0.058	9.71659e-32	Macrophage
MS4A4A	0	0.534192	0.23	0	0	Macrophage
GPR137B	4.4328e-76	0.533895	0.328	0.042	9.80093e-72	Macrophage
CYLD	1.1204e-15	0.532031	0.586	0.332	2.4772e-11	Macrophage
RAP1B	1.23088e-17	0.531864	0.575	0.312	2.72148e-13	Macrophage
MITF	7.08324e-86	0.530421	0.287	0.03	1.5661e-81	Macrophage
PSAP	9.60495e-12	0.527981	0.92	0.956	2.12365e-07	Macrophage
ATP6AP2	1.51717e-11	0.527841	0.557	0.372	3.35447e-07	Macrophage
NRP2	2.19296e-12	0.525411	0.655	0.459	4.84864e-08	Macrophage
SOAT1	8.73235e-36	0.524356	0.408	0.113	1.93072e-31	Macrophage
SGTB	2.13834e-42	0.524277	0.333	0.07	4.72787e-38	Macrophage
SH2B3	6.28976e-85	0.523618	0.224	0.019	1.39067e-80	Macrophage
FKBP15	5.25141e-49	0.52243	0.368	0.075	1.16109e-44	Macrophage
TKT	5.42861e-09	0.521591	0.425	0.264	0.000120027	Macrophage
CTSH	1.62565e-237	0.520209	0.23	0.007	3.5943e-233	Macrophage
NOTCH2	3.02552e-14	0.520135	0.5	0.278	6.68944e-10	Macrophage
RNASET2	6.51374e-31	0.520114	0.305	0.076	1.44019e-26	Macrophage
IER3	1.20251e-22	0.519938	0.799	0.529	2.65876e-18	Macrophage
CPM	1.53557e-30	0.519478	0.287	0.068	3.39515e-26	Macrophage
LY86	0	0.517023	0.19	0	0	Macrophage
MYO5A	1.23053e-52	0.515581	0.322	0.056	2.7207e-48	Macrophage
PRRC2C	6.38163e-13	0.514788	0.73	0.587	1.41098e-08	Macrophage
RNF149	2.54163e-28	0.514476	0.414	0.135	5.61955e-24	Macrophage
ATP1B3	8.27844e-07	0.514412	0.701	0.554	0.0183036	Macrophage
ATP6V1A	6.5945e-37	0.51437	0.362	0.091	1.45804e-32	Macrophage
ZFAND2A	8.55162e-05	0.5137	0.494	0.391	1	Macrophage
PTGER4	6.63496e-228	0.511936	0.23	0.007	1.46699e-223	Macrophage
PLXNC1	0	0.510731	0.207	0.002	0	Macrophage
DPP4	6.9385e-80	0.510728	0.178	0.013	1.5341e-75	Macrophage
FCGR2B	0	0.509493	0.241	0	0	Macrophage
AC106865.1	0	0.507236	0.138	0.001	0	Macrophage
CYFIP1	8.66812e-34	0.506685	0.402	0.114	1.91652e-29	Macrophage
CASP1	0	0.504913	0.247	0.003	0	Macrophage
GRB2	9.59183e-12	0.502995	0.557	0.366	2.12075e-07	Macrophage
DYNC1H1	2.13844e-18	0.502563	0.609	0.316	4.7281e-14	Macrophage
UBE2D1	6.13962e-12	0.501473	0.511	0.32	1.35747e-07	Macrophage
EMILIN2	0	0.500252	0.305	0.002	0	Macrophage
DOT1L	7.1111e-125	0.497672	0.322	0.026	1.57226e-120	Macrophage
F3	1.64771e-07	0.497052	0.103	0.033	0.0036431	Macrophage
RASSF2	0	0.496942	0.224	0.001	0	Macrophage
MIR3142HG	0	0.495463	0.247	0.001	0	Macrophage
SPP1	2.97391e-81	0.495434	0.799	0.243	6.57531e-77	Macrophage
ATP6V0E1	0.000751456	0.494839	0.661	0.601	1	Macrophage
MAPK6	6.99184e-18	0.494654	0.569	0.294	1.5459e-13	Macrophage
PAXBP1	2.06941e-09	0.492823	0.477	0.287	4.57548e-05	Macrophage
TMOD3	8.15631e-14	0.490293	0.448	0.233	1.80336e-09	Macrophage
DNAJA4	3.63008e-07	0.489342	0.339	0.198	0.0080261	Macrophage
DUSP5	1.69556e-33	0.488862	0.333	0.083	3.74888e-29	Macrophage
LRP12	2.75845e-44	0.487048	0.328	0.066	6.09894e-40	Macrophage
ZFP91	3.33257e-20	0.485899	0.322	0.114	7.3683e-16	Macrophage
ATP8B4	8.06895e-189	0.484847	0.207	0.007	1.78405e-184	Macrophage
PLAU	1.38486e-26	0.483007	0.167	0.029	3.06193e-22	Macrophage
DOCK10	0	0.482669	0.241	0.004	0	Macrophage
CD4	5.94391e-66	0.481405	0.328	0.048	1.3142e-61	Macrophage
ME2	1.42769e-40	0.481365	0.293	0.058	3.15663e-36	Macrophage
TRMT5	7.54266e-15	0.481265	0.282	0.108	1.66768e-10	Macrophage
TAOK1	9.81476e-20	0.48045	0.466	0.2	2.17004e-15	Macrophage
DAPK1	0	0.47937	0.236	0.001	0	Macrophage
SERPINB1	8.17389e-06	0.479192	0.368	0.227	0.180725	Macrophage
SLC6A6	2.33021e-117	0.479008	0.27	0.02	5.1521e-113	Macrophage
PSEN1	1.27244e-13	0.478699	0.54	0.323	2.81336e-09	Macrophage
DAB2	4.0146e-05	0.47835	0.546	0.414	0.887629	Macrophage
HLA-A	1.27248e-11	0.478096	0.718	0.596	2.81345e-07	Macrophage
CARD16	0	0.476821	0.207	0.001	0	Macrophage
PRNP	1.29508e-07	0.476441	0.695	0.608	0.00286343	Macrophage
MAP2K3	1.39064e-18	0.476236	0.529	0.267	3.07471e-14	Macrophage
WDR26	1.11438e-28	0.475529	0.379	0.116	2.4639e-24	Macrophage
AP003354.2	0	0.474998	0.236	0	0	Macrophage
C3	3.09049e-54	0.474793	0.218	0.027	6.83307e-50	Macrophage
ARHGEF2	1.93582e-28	0.474098	0.391	0.122	4.2801e-24	Macrophage
RTN4	8.05385e-10	0.472769	0.747	0.627	1.78071e-05	Macrophage
NCOA4	7.11918e-15	0.471321	0.557	0.307	1.57405e-10	Macrophage
TET2	5.8327e-28	0.470979	0.287	0.072	1.28961e-23	Macrophage
PTBP3	1.02424e-21	0.46933	0.563	0.268	2.26459e-17	Macrophage
ITGA5	2.52291e-11	0.466866	0.385	0.196	5.57816e-07	Macrophage
TREM2	0	0.465066	0.172	0	0	Macrophage
STX11	2.9489e-76	0.464696	0.276	0.031	6.52001e-72	Macrophage
HSPA1A	0.173486	0.46418	0.747	0.943	1	Macrophage
IL6R	6.3029e-27	0.463879	0.379	0.117	1.39357e-22	Macrophage
CELF1	1.17285e-21	0.462588	0.299	0.092	2.59317e-17	Macrophage
HLA-E	1.28431e-11	0.462358	0.678	0.481	2.83962e-07	Macrophage
UPP1	2.67555e-16	0.462132	0.483	0.234	5.91564e-12	Macrophage
PFN1	2.16278e-07	0.461385	0.77	0.692	0.00478192	Macrophage
STK17B	1.7476e-17	0.460379	0.345	0.13	3.86395e-13	Macrophage
SLC2A6	1.24211e-23	0.458437	0.184	0.039	2.74631e-19	Macrophage
UBR4	2.67289e-29	0.457953	0.328	0.088	5.90975e-25	Macrophage
CYTIP	0	0.457621	0.138	0	0	Macrophage
USPL1	0.0970658	0.457421	0.161	0.125	1	Macrophage
HLA-DOA	2.04232e-68	0.457249	0.184	0.016	4.51557e-64	Macrophage
SHTN1	8.09926e-21	0.457059	0.287	0.088	1.79075e-16	Macrophage
TRIP12	1.74685e-12	0.45499	0.563	0.345	3.86229e-08	Macrophage
CSF2RA	0	0.453198	0.207	0	0	Macrophage
SLC11A2	6.99463e-28	0.452505	0.368	0.113	1.54651e-23	Macrophage
MT-ND4L	4.05172e-10	0.452473	0.914	0.836	8.95835e-06	Macrophage
AHNAK	5.39829e-12	0.45157	0.862	0.778	1.19356e-07	Macrophage
ITGAV	3.24605e-08	0.450974	0.431	0.278	0.000717702	Macrophage
IL18	0	0.450617	0.195	0.003	0	Macrophage
LIPA	7.24587e-80	0.449818	0.253	0.025	1.60206e-75	Macrophage
PRKCH	7.86126e-53	0.449742	0.224	0.028	1.73813e-48	Macrophage
ATP6V0D1	2.83204e-20	0.446708	0.374	0.14	6.26164e-16	Macrophage
FYB1	1.79022e-08	0.445155	0.213	0.091	0.000395817	Macrophage
CHML	2.24063e-61	0.444969	0.224	0.025	4.95403e-57	Macrophage
UGCG	9.6487e-16	0.444298	0.345	0.139	2.13333e-11	Macrophage
PIK3R5	0	0.44377	0.236	0	0	Macrophage
C1orf54	5.3357e-95	0.443031	0.218	0.016	1.17972e-90	Macrophage
WIPF1	1.11359e-15	0.442578	0.305	0.118	2.46214e-11	Macrophage
FPR1	0	0.442532	0.172	0.001	0	Macrophage
PIKFYVE	2.48475e-24	0.442413	0.253	0.065	5.49377e-20	Macrophage
CD37	0	0.439843	0.161	0	0	Macrophage
HSP90AA2P	1.96403e-11	0.438615	0.351	0.172	4.34248e-07	Macrophage
CAPZA1	3.57296e-11	0.437758	0.414	0.22	7.89982e-07	Macrophage
ATP2B1-AS1	7.96865e-41	0.437044	0.224	0.035	1.76187e-36	Macrophage
AC005083.1	0	0.435676	0.144	0.002	0	Macrophage
IFIH1	4.69392e-69	0.43514	0.259	0.029	1.03783e-64	Macrophage
LYST	3.23805e-19	0.435048	0.253	0.074	7.15933e-15	Macrophage
IRAK2	8.37071e-27	0.434717	0.42	0.141	1.85076e-22	Macrophage
MAP3K8	2.00041e-05	0.433108	0.511	0.402	0.442291	Macrophage
GPR34	0	0.430472	0.126	0	0	Macrophage
RHOG	4.87198e-19	0.430377	0.31	0.108	1.07719e-14	Macrophage
ACSL5	6.93147e-281	0.429035	0.23	0.006	1.53255e-276	Macrophage
SH3KBP1	2.49655e-08	0.428127	0.448	0.271	0.000551988	Macrophage
STAB1	0	0.427665	0.236	0.003	0	Macrophage
GK	2.10321e-56	0.427546	0.207	0.023	4.65019e-52	Macrophage
LPCAT1	8.13497e-44	0.426977	0.282	0.051	1.79864e-39	Macrophage
PAK2	1.52111e-14	0.424852	0.483	0.251	3.36317e-10	Macrophage
HPGDS	0	0.422967	0.172	0	0	Macrophage
PLEKHO1	8.48546e-45	0.421758	0.23	0.034	1.87613e-40	Macrophage
PICALM	3.24531e-13	0.421669	0.517	0.294	7.17538e-09	Macrophage
TLR1	9.50458e-69	0.419656	0.207	0.019	2.10146e-64	Macrophage
DOCK2	0	0.418947	0.161	0	0	Macrophage
C6orf62	1.11229e-14	0.418483	0.517	0.272	2.45928e-10	Macrophage
ATP6V1E1	0.000267244	0.418178	0.408	0.3	1	Macrophage
TBC1D9	5.03608e-187	0.417703	0.201	0.007	1.11348e-182	Macrophage
FPR3	0	0.417498	0.167	0	0	Macrophage
SMIM25	0	0.416805	0.161	0.001	0	Macrophage
LILRB2	0	0.415872	0.19	0	0	Macrophage
GNPTAB	5.85742e-20	0.415548	0.19	0.046	1.29508e-15	Macrophage
DGKI	2.19374e-14	0.415124	0.362	0.153	4.85036e-10	Macrophage
PRDM1	2.92273e-198	0.415055	0.218	0.007	6.46215e-194	Macrophage
CDC42	3.25982e-16	0.414736	0.868	0.738	7.20745e-12	Macrophage
CD14	4.91954e-08	0.412773	0.282	0.145	0.00108771	Macrophage
SAMHD1	1.91597e-70	0.411703	0.161	0.012	4.23621e-66	Macrophage
RP2	1.01139e-28	0.4114	0.293	0.073	2.23619e-24	Macrophage
PPP1R15B	1.31021e-10	0.411016	0.534	0.338	2.89687e-06	Macrophage
PTPN22	2.28203e-22	0.410687	0.224	0.057	5.04556e-18	Macrophage
MSN	4.16201e-10	0.410405	0.776	0.631	9.20221e-06	Macrophage
OASL	5.68261e-101	0.410142	0.184	0.011	1.25642e-96	Macrophage
MT-ND6	1.51681e-06	0.409529	0.879	0.838	0.0335367	Macrophage
TNS3	1.32076e-06	0.408928	0.31	0.185	0.0292021	Macrophage
DCSTAMP	5.77326e-299	0.408523	0.161	0.002	1.27647e-294	Macrophage
C3AR1	0	0.407105	0.155	0.001	0	Macrophage
MACF1	5.20431e-08	0.406698	0.454	0.287	0.00115067	Macrophage
RC3H1	2.27277e-13	0.406451	0.385	0.182	5.0251e-09	Macrophage
MT-ATP6	2.42478e-10	0.406386	0.977	0.917	5.36118e-06	Macrophage
SSTR2	1.60562e-104	0.406335	0.109	0.004	3.55002e-100	Macrophage
PIK3CB	8.41011e-42	0.406019	0.27	0.048	1.85947e-37	Macrophage
B3GNT2	8.68914e-19	0.405912	0.322	0.115	1.92117e-14	Macrophage
CTSC	1.38612e-07	0.404859	0.27	0.138	0.00306472	Macrophage
TNIP3	0	0.404644	0.121	0.001	0	Macrophage
MOB1A	1.2812e-13	0.404553	0.563	0.324	2.83273e-09	Macrophage
RAC1	5.69837e-12	0.399016	0.69	0.453	1.25991e-07	Macrophage
HCST	0	0.398452	0.195	0.003	0	Macrophage
TCIRG1	2.16353e-55	0.397767	0.138	0.011	4.78356e-51	Macrophage
CYB5R4	7.04689e-44	0.397719	0.218	0.032	1.55807e-39	Macrophage
PTPN12	3.75929e-12	0.397627	0.437	0.231	8.31178e-08	Macrophage
HCK	0	0.397101	0.19	0	0	Macrophage
FCGR1A	1.5755e-265	0.396922	0.132	0.002	3.48342e-261	Macrophage
ANKRD12	2.76858e-07	0.396323	0.598	0.42	0.00612133	Macrophage
WASHC2C	5.98066e-24	0.396064	0.247	0.062	1.32232e-19	Macrophage
LAT2	0	0.394942	0.213	0.003	0	Macrophage
REV3L	5.19024e-13	0.394302	0.276	0.109	1.14756e-08	Macrophage
TXNIP	0.873038	0.393129	0.385	0.393	1	Macrophage
COTL1	1.30685e-18	0.392645	0.207	0.056	2.88945e-14	Macrophage
DUSP6	1.71062e-05	0.392487	0.362	0.237	0.378218	Macrophage
CLEC7A	0	0.392417	0.184	0	0	Macrophage
CDV3	6.47777e-10	0.391827	0.5	0.313	1.43224e-05	Macrophage
LITAF	1.28604e-06	0.391787	0.678	0.598	0.0284343	Macrophage
YWHAB	4.97534e-08	0.391363	0.69	0.56	0.00110005	Macrophage
STX4	1.8771e-32	0.390192	0.305	0.072	4.15027e-28	Macrophage
TIAM1	6.55977e-71	0.389583	0.276	0.032	1.45037e-66	Macrophage
ARRB2	8.51583e-77	0.388692	0.172	0.012	1.88285e-72	Macrophage
YTHDF3	9.27453e-09	0.388479	0.397	0.229	0.00020506	Macrophage
SMAP2	4.58077e-39	0.388371	0.241	0.041	1.01281e-34	Macrophage
VMO1	1.0815e-66	0.388267	0.161	0.012	2.3912e-62	Macrophage
GPCPD1	0.000189034	0.386309	0.259	0.159	1	Macrophage
RNASE6	0	0.385444	0.172	0	0	Macrophage
KCNQ3	9.49357e-149	0.385162	0.138	0.004	2.09903e-144	Macrophage
NFKB2	1.88391e-16	0.384737	0.282	0.099	4.16532e-12	Macrophage
SLC37A2	7.63467e-180	0.384287	0.126	0.003	1.68803e-175	Macrophage
MOB3A	9.21645e-36	0.384073	0.149	0.019	2.03776e-31	Macrophage
SOS1	1.48246e-10	0.383919	0.201	0.076	3.27772e-06	Macrophage
IRF8	0	0.383568	0.195	0.003	0	Macrophage
AC110995.1	0	0.383298	0.161	0	0	Macrophage
HIGD2A	2.14073e-14	0.383121	0.351	0.154	4.73315e-10	Macrophage
MT-RNR2	5.62068e-15	0.382661	1	0.991	1.24273e-10	Macrophage
LRRFIP1	2.16395e-07	0.382448	0.782	0.6	0.0047845	Macrophage
GAS2L3	1.04456e-75	0.382434	0.201	0.017	2.30952e-71	Macrophage
TAB2	5.01553e-14	0.381178	0.379	0.173	1.10893e-09	Macrophage
SEPHS2	1.73252e-11	0.380471	0.218	0.081	3.83061e-07	Macrophage
LAIR1	0	0.380469	0.167	0	0	Macrophage
AC002456.1	3.79902e-22	0.380361	0.144	0.026	8.39964e-18	Macrophage
IL4R	4.59255e-108	0.380343	0.19	0.011	1.01541e-103	Macrophage
GNA15	0	0.380231	0.167	0	0	Macrophage
PSMD1	3.1366e-09	0.379892	0.506	0.319	6.93503e-05	Macrophage
ATP6AP1	0.00218618	0.378983	0.31	0.235	1	Macrophage
MYOF	1.14189e-13	0.378964	0.293	0.117	2.52471e-09	Macrophage
SYK	0	0.378702	0.144	0.001	0	Macrophage
TMEM51	1.39277e-219	0.378555	0.178	0.004	3.07941e-215	Macrophage
GCLM	2.6309e-09	0.377861	0.385	0.212	5.81692e-05	Macrophage
TPRA1	9.83342e-25	0.376738	0.276	0.075	2.17417e-20	Macrophage
MBP	1.97833e-11	0.375795	0.276	0.114	4.37408e-07	Macrophage
SWAP70	2.35497e-09	0.375197	0.443	0.255	5.20684e-05	Macrophage
LPCAT2	9.50505e-55	0.37327	0.132	0.01	2.10157e-50	Macrophage
STK10	2.02574e-49	0.372401	0.241	0.035	4.47891e-45	Macrophage
ZMIZ1	3.35366e-15	0.371645	0.333	0.135	7.41495e-11	Macrophage
TRIO	7.66388e-22	0.371519	0.27	0.077	1.69448e-17	Macrophage
JARID2	1.7808e-26	0.370678	0.207	0.043	3.93735e-22	Macrophage
KPNA4	6.83615e-06	0.370382	0.448	0.314	0.151147	Macrophage
SPAG9	2.0673e-09	0.370013	0.736	0.587	4.5708e-05	Macrophage
PGD	7.2769e-15	0.369905	0.305	0.118	1.60892e-10	Macrophage
NIPAL4	0	0.369517	0.167	0	0	Macrophage
PLD3	0.00395087	0.368497	0.443	0.377	1	Macrophage
PBRM1	4.8721e-11	0.368294	0.31	0.144	1.07722e-06	Macrophage
TREM1	6.73607e-10	0.367523	0.201	0.079	1.48934e-05	Macrophage
HK2	1.6182e-15	0.367509	0.253	0.084	3.57785e-11	Macrophage
SRGAP1	8.3246e-56	0.367124	0.253	0.033	1.84057e-51	Macrophage
HS3ST2	1.27132e-289	0.367079	0.144	0.002	2.81089e-285	Macrophage
LST1	0	0.3669	0.132	0	0	Macrophage
CLIC1	5.63035e-07	0.366413	0.741	0.584	0.0124487	Macrophage
SQOR	3.22982e-22	0.365362	0.305	0.095	7.14114e-18	Macrophage
PPFIA1	1.00831e-13	0.363961	0.31	0.129	2.22937e-09	Macrophage
PDXK	3.28078e-13	0.363831	0.328	0.141	7.25381e-09	Macrophage
SIRPA	3.72412e-17	0.363416	0.345	0.129	8.23403e-13	Macrophage
RILPL2	6.22241e-08	0.363413	0.287	0.151	0.00137578	Macrophage
TTYH3	6.48937e-300	0.362263	0.201	0.004	1.4348e-295	Macrophage
IFNGR2	1.88666e-10	0.361123	0.333	0.162	4.1714e-06	Macrophage
IFNGR1	0.000495009	0.359134	0.31	0.219	1	Macrophage
EP300	9.85574e-17	0.358475	0.408	0.169	2.1791e-12	Macrophage
SPRED1	2.66632e-12	0.358426	0.27	0.11	5.89524e-08	Macrophage
ZCCHC6	1.7466e-12	0.358359	0.454	0.231	3.86174e-08	Macrophage
SYNJ2	3.2982e-11	0.357442	0.31	0.138	7.29232e-07	Macrophage
KIDINS220	5.13511e-06	0.356367	0.322	0.196	0.113537	Macrophage
ATF7IP	1.37264e-08	0.355988	0.287	0.142	0.000303491	Macrophage
RPS6KA3	2.24443e-19	0.355114	0.316	0.108	4.96244e-15	Macrophage
CHST15	7.27348e-19	0.355039	0.161	0.036	1.60817e-14	Macrophage
DUSP1	0.0031393	0.354476	0.454	0.356	1	Macrophage
E2F7	2.30021e-93	0.353856	0.144	0.007	5.08577e-89	Macrophage
CLEC2D	9.2713e-20	0.353834	0.109	0.018	2.04989e-15	Macrophage
CAPN2	6.32755e-08	0.353428	0.483	0.314	0.00139902	Macrophage
GNPDA1	2.35297e-15	0.352621	0.333	0.129	5.20242e-11	Macrophage
CARD8	2.45261e-32	0.351166	0.184	0.03	5.42271e-28	Macrophage
FAM129A	5.29643e-14	0.350929	0.241	0.084	1.17104e-09	Macrophage
CADM1	9.58001e-27	0.350555	0.201	0.04	2.11814e-22	Macrophage
SLC11A1	5.20413e-110	0.350193	0.161	0.007	1.15063e-105	Macrophage
MXD1	0.0373632	0.348498	0.586	0.516	1	Macrophage
AL390719.1	0	0.347802	0.167	0.002	0	Macrophage
PANX1	5.4148e-25	0.346928	0.144	0.024	1.19721e-20	Macrophage
PFKFB3	2.82257e-06	0.346823	0.448	0.301	0.062407	Macrophage
GPRIN3	0	0.346683	0.115	0	0	Macrophage
ALPK3	6.43316e-44	0.346412	0.184	0.023	1.42237e-39	Macrophage
SLA	8.05814e-282	0.346379	0.103	0.001	1.78165e-277	Macrophage
SMG1	3.03479e-09	0.346037	0.368	0.197	6.70992e-05	Macrophage
TMEM127	2.94008e-18	0.344828	0.224	0.063	6.50051e-14	Macrophage
HIVEP2	0.00364284	0.344356	0.517	0.451	1	Macrophage
PBX3	8.52973e-28	0.344061	0.253	0.058	1.88592e-23	Macrophage
GPSM3	0	0.343943	0.184	0.002	0	Macrophage
DUSP10	1.03387e-22	0.34375	0.218	0.052	2.28589e-18	Macrophage
ZFX	1.57186e-08	0.34264	0.356	0.195	0.000347539	Macrophage
ATP2A2	6.26578e-08	0.342295	0.356	0.201	0.00138536	Macrophage
SELENOP	2.22713e-08	0.3421	0.149	0.054	0.000492419	Macrophage
CAP1	7.35667e-12	0.341565	0.333	0.155	1.62656e-07	Macrophage
IFI16	9.04598e-05	0.341358	0.362	0.243	1	Macrophage
BRI3	2.15003e-07	0.341233	0.356	0.209	0.00475372	Macrophage
BCAR3	1.47284e-57	0.340984	0.253	0.033	3.25646e-53	Macrophage
ABCF1	4.16268e-07	0.340802	0.42	0.254	0.00920368	Macrophage
ARHGAP31	3.24469e-38	0.340298	0.213	0.034	7.17402e-34	Macrophage
NIPBL	0.000410046	0.339816	0.489	0.388	1	Macrophage
CACYBP	4.54888e-05	0.339249	0.655	0.555	1	Macrophage
NCEH1	2.39558e-20	0.339235	0.195	0.047	5.29662e-16	Macrophage
LY96	4.29371e-19	0.339182	0.218	0.06	9.49339e-15	Macrophage
NFAT5	7.57545e-05	0.339038	0.494	0.381	1	Macrophage
HCAR2	0	0.338982	0.149	0.001	0	Macrophage
SLC15A3	2.30845e-143	0.336599	0.115	0.003	5.10399e-139	Macrophage
HSD17B11	7.20153e-28	0.335368	0.224	0.047	1.59226e-23	Macrophage
DAZAP2	1.79841e-09	0.335037	0.586	0.407	3.97628e-05	Macrophage
ARRDC4	1.18965e-17	0.333957	0.299	0.102	2.63032e-13	Macrophage
HIVEP3	9.65292e-32	0.333611	0.224	0.043	2.13426e-27	Macrophage
SUSD6	2.15002e-10	0.332631	0.362	0.18	4.75369e-06	Macrophage
TALDO1	0.000240699	0.332456	0.511	0.418	1	Macrophage
SNN	1.30236e-29	0.331969	0.224	0.045	2.87952e-25	Macrophage
ITGAM	0	0.330902	0.178	0.001	0	Macrophage
NEDD4L	3.03771e-13	0.330296	0.241	0.088	6.71638e-09	Macrophage
AC241952.1	2.46043e-32	0.330143	0.299	0.068	5.44e-28	Macrophage
TMEM176B	0	0.329962	0.121	0.001	0	Macrophage
ARL6IP1	3.67458e-07	0.329896	0.707	0.594	0.00812449	Macrophage
AGTPBP1	1.54495e-06	0.328657	0.109	0.039	0.0341588	Macrophage
EMP3	2.28321e-06	0.32801	0.856	0.776	0.0504818	Macrophage
PIM3	7.03907e-08	0.326548	0.293	0.151	0.00155634	Macrophage
YWHAG	7.45037e-06	0.326226	0.598	0.49	0.164728	Macrophage
SGK3	1.75642e-15	0.326225	0.259	0.089	3.88345e-11	Macrophage
GBP2	1.32498e-09	0.32618	0.385	0.207	2.92953e-05	Macrophage
LCN2	7.931e-05	0.325513	0.023	0.123	1	Macrophage
ATF7IP2	9.47978e-07	0.325497	0.195	0.091	0.0209598	Macrophage
ARL4A	0.00654583	0.325078	0.213	0.142	1	Macrophage
EAF1	1.18559e-18	0.325072	0.241	0.07	2.62135e-14	Macrophage
RIPOR1	4.56147e-27	0.323415	0.224	0.049	1.00854e-22	Macrophage
PPP2R3C	5.19984e-16	0.323171	0.282	0.1	1.14969e-11	Macrophage
AC015912.3	4.49937e-12	0.322963	0.126	0.033	9.9481e-08	Macrophage
PLEKHA2	5.46092e-118	0.321997	0.218	0.013	1.20741e-113	Macrophage
SLC8B1	8.63068e-24	0.321563	0.172	0.034	1.90824e-19	Macrophage
SH3BGRL	5.67731e-05	0.320841	0.546	0.427	1	Macrophage
IWS1	5.09354e-07	0.320743	0.305	0.164	0.0112618	Macrophage
MMP14	3.20937e-11	0.320548	0.483	0.264	7.09593e-07	Macrophage
CCR1	0	0.319709	0.155	0	0	Macrophage
QKI	1.56353e-08	0.319271	0.431	0.256	0.000345696	Macrophage
AKR1C1	0.677865	0.319078	0.149	0.174	1	Macrophage
CASP4	5.0434e-15	0.318707	0.276	0.101	1.1151e-10	Macrophage
HIVEP1	5.88922e-06	0.31846	0.345	0.217	0.130211	Macrophage
PPTC7	7.64784e-17	0.31835	0.213	0.061	1.69094e-12	Macrophage
ABCG1	2.92797e-204	0.318249	0.172	0.004	6.47373e-200	Macrophage
C12orf49	7.8677e-21	0.316552	0.224	0.058	1.73955e-16	Macrophage
PLEKHF2	5.91789e-10	0.316529	0.207	0.082	1.30845e-05	Macrophage
SRRM2	1.53847e-06	0.316215	0.557	0.419	0.0340155	Macrophage
SERPINB8	2.71621e-21	0.315867	0.282	0.084	6.00554e-17	Macrophage
PTPRJ	1.98129e-119	0.315589	0.172	0.008	4.38063e-115	Macrophage
TAGLN2	7.38817e-08	0.315472	0.73	0.557	0.00163353	Macrophage
SIPA1L2	2.38576e-07	0.313908	0.247	0.124	0.00527492	Macrophage
H2AFY	3.36181e-08	0.313743	0.276	0.139	0.000743297	Macrophage
FAM49A	1.34336e-14	0.31369	0.305	0.117	2.97016e-10	Macrophage
TANC2	1.98539e-57	0.313025	0.178	0.017	4.38969e-53	Macrophage
NQO2	1.79615e-11	0.312404	0.42	0.215	3.97129e-07	Macrophage
NANS	3.40442e-10	0.311331	0.391	0.203	7.52716e-06	Macrophage
DEDD2	8.45962e-07	0.311275	0.155	0.066	0.0187042	Macrophage
OGDH	6.77719e-10	0.309189	0.213	0.086	1.49844e-05	Macrophage
MAPK13	2.0895e-162	0.308932	0.19	0.007	4.61988e-158	Macrophage
FNIP1	1.09333e-10	0.308414	0.322	0.149	2.41736e-06	Macrophage
B4GALT1	4.54551e-07	0.308213	0.402	0.252	0.0100501	Macrophage
UBE2H	7.78837e-08	0.307828	0.414	0.241	0.00172201	Macrophage
AP3B1	1.96311e-10	0.306745	0.351	0.172	4.34043e-06	Macrophage
TMEM251	4.50219e-32	0.306659	0.27	0.058	9.95435e-28	Macrophage
MT-ND5	0.00027961	0.306471	0.948	0.913	1	Macrophage
GPAT3	3.63196e-05	0.305221	0.172	0.087	0.803026	Macrophage
NR1H3	2.55954e-51	0.304678	0.109	0.007	5.65913e-47	Macrophage
NPL	2.55992e-69	0.304351	0.172	0.013	5.65999e-65	Macrophage
DHRS9	0	0.303956	0.103	0	0	Macrophage
SMIM3	1.94738e-11	0.303433	0.224	0.085	4.30565e-07	Macrophage
TFPI	1.76101e-11	0.303303	0.241	0.094	3.8936e-07	Macrophage
OTUD4	9.33693e-15	0.303077	0.282	0.104	2.0644e-10	Macrophage
GALNT6	0	0.302724	0.149	0.001	0	Macrophage
MSANTD3	1.1131e-11	0.302578	0.276	0.116	2.46107e-07	Macrophage
ITSN2	1.04118e-06	0.301991	0.466	0.299	0.0230205	Macrophage
LGALS9	0	0.300809	0.155	0.001	0	Macrophage
ADSS	7.04969e-06	0.300544	0.391	0.253	0.155869	Macrophage
CTTNBP2NL	5.15126e-12	0.300261	0.276	0.112	1.13894e-07	Macrophage
GLUD1	7.53197e-07	0.299886	0.351	0.203	0.0166532	Macrophage
ZNF438	4.98344e-19	0.298972	0.167	0.037	1.10184e-14	Macrophage
MORC3	2.79479e-06	0.298268	0.31	0.181	0.0617928	Macrophage
DOCK11	3.45602e-19	0.29797	0.132	0.025	7.64127e-15	Macrophage
FNBP1L	9.82439e-13	0.297534	0.207	0.07	2.17217e-08	Macrophage
ZNFX1	5.40568e-10	0.297195	0.425	0.23	1.1952e-05	Macrophage
DUSP4	1.60276e-25	0.296414	0.184	0.036	3.5437e-21	Macrophage
XIAP	0.000185842	0.296341	0.402	0.299	1	Macrophage
VPS13C	2.33199e-07	0.296167	0.276	0.138	0.00515604	Macrophage
STARD8	4.60029e-78	0.296117	0.167	0.011	1.01712e-73	Macrophage
FILIP1L	2.74319e-09	0.295911	0.167	0.06	6.0652e-05	Macrophage
PLEKHM2	1.18623e-23	0.295741	0.19	0.04	2.62275e-19	Macrophage
APOL6	9.35666e-17	0.2957	0.195	0.053	2.06876e-12	Macrophage
OSTM1	7.33857e-13	0.295675	0.213	0.072	1.62256e-08	Macrophage
NAA15	2.34603e-07	0.295649	0.276	0.143	0.00518707	Macrophage
ABI1	2.5467e-07	0.295481	0.592	0.437	0.00563075	Macrophage
STMN1	4.61407e-18	0.295425	0.218	0.06	1.02017e-13	Macrophage
PPP1R18	1.1979e-11	0.294827	0.253	0.1	2.64855e-07	Macrophage
XIST	3.28597e-13	0.293498	0.172	0.051	7.26528e-09	Macrophage
KIF13B	0.000341272	0.293156	0.345	0.244	1	Macrophage
PI4K2A	3.51228e-24	0.292943	0.207	0.046	7.76566e-20	Macrophage
GLUL	2.87641e-05	0.292651	0.563	0.424	0.635974	Macrophage
ST8SIA4	0	0.29261	0.109	0	0	Macrophage
RIPK2	8.06992e-09	0.292396	0.569	0.369	0.000178426	Macrophage
OXSR1	3.51168e-15	0.292278	0.328	0.126	7.76432e-11	Macrophage
SLC16A6	0	0.292236	0.132	0.001	0	Macrophage
ARPC2	0.0232063	0.292034	0.856	0.827	1	Macrophage
SLC4A7	7.55591e-11	0.290673	0.287	0.127	1.67061e-06	Macrophage
ARHGEF11	2.02469e-30	0.290479	0.144	0.02	4.47659e-26	Macrophage
ATP6V1G1	0.0555885	0.290358	0.741	0.757	1	Macrophage
IL6R-AS1	7.43898e-41	0.288864	0.172	0.021	1.64476e-36	Macrophage
OGT	5.07664e-12	0.287965	0.218	0.079	1.12244e-07	Macrophage
SLC5A3	6.87274e-07	0.286779	0.368	0.223	0.0151956	Macrophage
PPP1R12A	0.00600406	0.286596	0.299	0.223	1	Macrophage
CARD8-AS1	6.8776e-18	0.285164	0.161	0.037	1.52064e-13	Macrophage
KDM6B	4.21616e-07	0.284965	0.437	0.273	0.00932193	Macrophage
EZH2	6.24433e-07	0.28489	0.224	0.109	0.0138062	Macrophage
AC016831.7	2.20459e-59	0.284658	0.155	0.013	4.87434e-55	Macrophage
IL2RG	0	0.284624	0.121	0.001	0	Macrophage
ANO6	3.35476e-10	0.284482	0.316	0.151	7.41737e-06	Macrophage
BTK	0	0.28438	0.144	0.001	0	Macrophage
DTX3L	6.60034e-24	0.284259	0.224	0.053	1.45933e-19	Macrophage
IRAK3	5.17542e-16	0.284037	0.167	0.043	1.14429e-11	Macrophage
PSMD5	1.08672e-05	0.283877	0.184	0.092	0.240273	Macrophage
DOCK8	2.89956e-22	0.282804	0.167	0.034	6.41092e-18	Macrophage
ATP5MF	7.85885e-05	0.282766	0.546	0.437	1	Macrophage
ANKLE2	3.12322e-06	0.282163	0.368	0.225	0.0690544	Macrophage
SLC31A1	2.24448e-07	0.280921	0.328	0.184	0.00496255	Macrophage
CREM	0.0113751	0.280693	0.31	0.243	1	Macrophage
CEBPB	0.000122664	0.279488	0.31	0.207	1	Macrophage
PLTP	8.36456e-63	0.279321	0.167	0.014	1.8494e-58	Macrophage
ADAM17	4.44257e-11	0.278819	0.27	0.112	9.82251e-07	Macrophage
WNK1	5.30787e-06	0.278438	0.402	0.267	0.117357	Macrophage
ARHGAP26	8.23762e-33	0.277629	0.144	0.019	1.82134e-28	Macrophage
CD300LB	0	0.27722	0.132	0.001	0	Macrophage
CD33	0	0.277158	0.126	0	0	Macrophage
VAC14	3.31813e-61	0.27709	0.144	0.011	7.33639e-57	Macrophage
SYNGR2	1.23e-14	0.277006	0.201	0.06	2.71953e-10	Macrophage
TLR4	1.08353e-10	0.276356	0.149	0.047	2.39569e-06	Macrophage
TRAF5	4.61999e-33	0.27571	0.121	0.013	1.02148e-28	Macrophage
WASHC2A	2.68408e-11	0.275482	0.213	0.078	5.93449e-07	Macrophage
2021-09-09	2.26904e-13	0.275217	0.224	0.077	5.01685e-09	Macrophage
ITGB3	0	0.274958	0.132	0.001	0	Macrophage
PLBD1	6.80694e-07	0.274604	0.23	0.112	0.0150501	Macrophage
GNAQ	6.07772e-06	0.274513	0.207	0.105	0.134378	Macrophage
RLF	0.00049955	0.274128	0.345	0.241	1	Macrophage
ATP5F1E	2.8546e-06	0.273161	0.891	0.802	0.0631153	Macrophage
MERTK	7.10215e-33	0.272929	0.121	0.014	1.57029e-28	Macrophage
TNFSF13B	2.3076e-123	0.272833	0.103	0.003	5.10211e-119	Macrophage
RASAL2	2.28698e-10	0.27192	0.213	0.082	5.05652e-06	Macrophage
PECAM1	2.58266e-225	0.271491	0.149	0.003	5.71026e-221	Macrophage
BIRC6	1.34585e-10	0.270755	0.287	0.126	2.97567e-06	Macrophage
EIF2AK3	1.37039e-07	0.270672	0.172	0.07	0.00302993	Macrophage
RNF213	3.49349e-13	0.270463	0.299	0.118	7.72411e-09	Macrophage
PPT1	0.000123067	0.269194	0.517	0.383	1	Macrophage
NBPF19	3.08581e-29	0.268229	0.195	0.035	6.82274e-25	Macrophage
TMED5	7.29691e-05	0.267249	0.42	0.303	1	Macrophage
HIPK1	5.75975e-08	0.267155	0.293	0.148	0.00127348	Macrophage
ARPC3	5.24802e-06	0.266959	0.718	0.588	0.116034	Macrophage
BANP	3.85492e-32	0.266651	0.184	0.03	8.52322e-28	Macrophage
GLIPR2	9.36362e-42	0.266261	0.149	0.016	2.0703e-37	Macrophage
ANXA2	1.11457e-07	0.266173	0.931	0.968	0.0024643	Macrophage
NPC1	2.90703e-10	0.2656	0.264	0.11	6.42745e-06	Macrophage
CLK1	0.184351	0.265547	0.534	0.496	1	Macrophage
SP3	1.0163e-07	0.265098	0.236	0.111	0.00224704	Macrophage
PAFAH1B2	1.37551e-06	0.265015	0.322	0.185	0.0304126	Macrophage
ADGRE5	2.76978e-15	0.264848	0.172	0.046	6.12398e-11	Macrophage
UBAP1	1.50408e-05	0.264263	0.305	0.185	0.332552	Macrophage
DUSP2	4.84322e-52	0.264096	0.178	0.019	1.07084e-47	Macrophage
KMT2C	2.00009e-06	0.263412	0.523	0.346	0.0442219	Macrophage
TBXAS1	8.58028e-157	0.263399	0.155	0.005	1.8971e-152	Macrophage
FTLP2	5.9909e-91	0.263361	0.167	0.01	1.32459e-86	Macrophage
RASSF4	4.09901e-36	0.263035	0.172	0.024	9.0629e-32	Macrophage
BOD1L1	0.000207001	0.262128	0.241	0.143	1	Macrophage
SQSTM1	9.62368e-06	0.262064	0.684	0.537	0.21278	Macrophage
ZC3HAV1	0.301629	0.261856	0.351	0.341	1	Macrophage
TRAF3	5.33468e-10	0.261511	0.207	0.08	1.1795e-05	Macrophage
CD109	0.000572756	0.260171	0.644	0.595	1	Macrophage
YWHAH	0.0251085	0.260012	0.316	0.259	1	Macrophage
PUM2	2.74601e-08	0.259328	0.316	0.16	0.000607143	Macrophage
SLC7A7	2.34005e-113	0.258915	0.155	0.007	5.17386e-109	Macrophage
STK40	8.81556e-06	0.257985	0.213	0.11	0.194912	Macrophage
TMBIM6	3.64873e-07	0.257913	0.908	0.896	0.00806735	Macrophage
GLIS3	5.95936e-06	0.257705	0.149	0.066	0.131761	Macrophage
GNB1	3.33913e-08	0.257672	0.356	0.193	0.000738281	Macrophage
PLEC	0.00100431	0.257122	0.184	0.109	1	Macrophage
FAM91A1	5.122e-06	0.256709	0.201	0.1	0.113247	Macrophage
MT-ND4	0.00846195	0.256551	0.983	0.93	1	Macrophage
PPP4R3A	2.63787e-06	0.256379	0.247	0.13	0.0583233	Macrophage
IFNAR1	1.16792e-06	0.256289	0.425	0.27	0.0258226	Macrophage
SEMA4D	5.22736e-48	0.255665	0.132	0.011	1.15577e-43	Macrophage
OTUD1	0.00495775	0.25538	0.247	0.17	1	Macrophage
ADNP2	1.9586e-06	0.255084	0.178	0.082	0.0433047	Macrophage
CCDC82	6.57298e-06	0.254989	0.333	0.197	0.145329	Macrophage
MT-CO3	0.0105054	0.254853	0.971	0.929	1	Macrophage
KCTD20	8.39667e-08	0.254598	0.31	0.159	0.0018565	Macrophage
SMCHD1	0.315209	0.253895	0.218	0.193	1	Macrophage
SFR1	2.75455e-09	0.253136	0.247	0.108	6.09032e-05	Macrophage
MOB1B	8.11651e-09	0.252173	0.247	0.11	0.000179456	Macrophage
ARL5B	0.0265223	0.252095	0.27	0.214	1	Macrophage
DPYD	3.45356e-13	0.252075	0.155	0.043	7.63583e-09	Macrophage
WAPL	1.91032e-05	0.25041	0.368	0.231	0.422371	Macrophage
AGPAT4	7.10344e-07	0.250365	0.184	0.08	0.0157057	Macrophage
EVI2A	6.81428e-08	0.250179	0.236	0.111	0.00150664	Macrophage
WAS	0	0.250048	0.109	0	0	Macrophage
HES1	1.18843e-14	2.87559	0.704	0.2	2.62762e-10	Endothelial cell
CALCRL	0	2.66852	0.815	0.001	0	Endothelial cell
COL4A1	1.15758e-271	2.56874	0.889	0.017	2.55942e-267	Endothelial cell
SPARCL1	5.00329e-110	2.52496	0.852	0.039	1.10623e-105	Endothelial cell
PECAM1	0	2.27096	0.963	0.003	0	Endothelial cell
IFI27	7.99209e-123	2.23628	0.889	0.037	1.76705e-118	Endothelial cell
PLVAP	0	2.20351	0.741	0	0	Endothelial cell
AQP1	2.07635e-59	1.95787	0.593	0.034	4.59081e-55	Endothelial cell
COL15A1	1.66891e-51	1.94092	0.889	0.093	3.68997e-47	Endothelial cell
LAMA4	1.19339e-57	1.90932	0.815	0.07	2.63858e-53	Endothelial cell
COL4A2	1.5159e-297	1.79409	0.704	0.009	3.35166e-293	Endothelial cell
SELE	0	1.79138	0.407	0.002	0	Endothelial cell
MMP1	8.73771e-26	1.76846	0.259	0.015	1.93191e-21	Endothelial cell
TMSB4X	2.63074e-14	1.7428	0.963	0.697	5.81657e-10	Endothelial cell
TM4SF1	7.16176e-11	1.72019	0.889	0.536	1.58347e-06	Endothelial cell
FLT1	4.91782e-20	1.70315	0.815	0.212	1.08733e-15	Endothelial cell
MT-RNR2	1.62764e-15	1.69396	1	0.991	3.59871e-11	Endothelial cell
GNG11	4.38288e-13	1.6667	0.741	0.292	9.69056e-09	Endothelial cell
PCAT19	0	1.65006	0.667	0	0	Endothelial cell
TMSB10	4.66312e-15	1.64224	1	0.776	1.03102e-10	Endothelial cell
ADGRL4	0	1.63252	0.63	0.001	0	Endothelial cell
C1orf54	4.59471e-190	1.62204	0.741	0.016	1.01589e-185	Endothelial cell
CD34	0	1.61799	0.667	0.002	0	Endothelial cell
CDH5	0	1.57725	0.556	0	0	Endothelial cell
IL32	2.17609e-35	1.57136	0.704	0.079	4.81132e-31	Endothelial cell
FABP4	3.99783e-23	1.56743	0.185	0.009	8.83921e-19	Endothelial cell
TCF4	7.51805e-14	1.5655	0.852	0.365	1.66224e-09	Endothelial cell
CLEC2B	9.59713e-63	1.5508	0.667	0.041	2.12193e-58	Endothelial cell
KDR	0	1.54121	0.593	0	0	Endothelial cell
CD93	0	1.53257	0.667	0.002	0	Endothelial cell
TCIM	0	1.49949	0.481	0	0	Endothelial cell
ZFAND2A	0.00083742	1.49394	0.556	0.391	1	Endothelial cell
ID3	1.21164e-05	1.49118	0.556	0.281	0.267894	Endothelial cell
MT-RNR1	2.57851e-14	1.48357	1	0.958	5.70109e-10	Endothelial cell
PDLIM1	3.47325e-147	1.45481	0.593	0.014	7.67935e-143	Endothelial cell
PTPRB	0	1.44575	0.667	0.003	0	Endothelial cell
APOLD1	4.5568e-94	1.43886	0.444	0.012	1.00751e-89	Endothelial cell
TM4SF18	0	1.43504	0.481	0	0	Endothelial cell
RNASE1	0	1.42637	0.556	0.005	0	Endothelial cell
SPRY1	6.05184e-251	1.4193	0.37	0.003	1.33806e-246	Endothelial cell
EMCN	0	1.40771	0.556	0.002	0	Endothelial cell
MALAT1	2.34971e-08	1.38961	1	0.997	0.00051952	Endothelial cell
ARHGAP29	3.2357e-17	1.37216	0.741	0.191	7.15413e-13	Endothelial cell
KLF6	2.70583e-08	1.33909	0.815	0.539	0.000598259	Endothelial cell
EDN1	5.52584e-244	1.33257	0.259	0.001	1.22176e-239	Endothelial cell
CXCL12	0	1.33064	0.407	0.002	0	Endothelial cell
PRCP	3.06898e-06	1.32526	0.481	0.199	0.0678552	Endothelial cell
SERPINH1	2.484e-10	1.31175	0.778	0.364	5.49213e-06	Endothelial cell
ESAM	0	1.30878	0.519	0.001	0	Endothelial cell
AKAP12	0.00901762	1.29882	0.296	0.147	1	Endothelial cell
ENG	4.84819e-13	1.28551	0.556	0.131	1.07194e-08	Endothelial cell
HLA-E	2.79403e-10	1.27282	0.815	0.482	6.17761e-06	Endothelial cell
IGFBP7	7.42349e-09	1.26226	0.778	0.504	0.000164133	Endothelial cell
ADAMTS9	2.09478e-62	1.26151	0.556	0.028	4.63157e-58	Endothelial cell
PODXL	3.9979e-287	1.25454	0.667	0.008	8.83935e-283	Endothelial cell
FKBP1A	4.03973e-11	1.23226	0.704	0.264	8.93184e-07	Endothelial cell
A2M	5.30393e-11	1.22505	0.852	0.379	1.1727e-06	Endothelial cell
CRIP2	2.04844e-10	1.2245	0.815	0.365	4.52909e-06	Endothelial cell
KITLG	2.78901e-08	1.22089	0.593	0.235	0.000616651	Endothelial cell
NEAT1	0.153479	1.21187	0.519	0.44	1	Endothelial cell
PLK2	2.53858e-07	1.21065	0.704	0.364	0.00561279	Endothelial cell
PLIN2	1.59384e-06	1.20971	0.556	0.212	0.0352398	Endothelial cell
CLIC2	1.55041e-122	1.20142	0.444	0.009	3.42796e-118	Endothelial cell
MAP1B	2.4219e-10	1.19937	0.481	0.113	5.35482e-06	Endothelial cell
RBP7	4.84325e-164	1.17249	0.333	0.004	1.07084e-159	Endothelial cell
HSPA6	4.74444e-07	1.16939	0.556	0.206	0.01049	Endothelial cell
ADGRF5	0	1.16461	0.519	0	0	Endothelial cell
SNRK	1.24159e-12	1.16306	0.37	0.059	2.74516e-08	Endothelial cell
[truncated: 1,242 more rows]
