# Supplementary material for: Single-Cell RNA Sequencing of the Nucleus Pulposus Reveals Chondrocyte Differentiation and Regulation in Intervertebral Disc Degeneration
Source: Front Cell Dev Biol. 2022 Feb 21;10:824771. doi: 10.3389/fcell.2022.824771 (PMC8899542; doi:10.3389/fcell.2022.824771)
Supplement: Supplementary file 4 [file DataSheet5.XLSX]

## Sheet: Sheet1
Supplementary Table 4. The cell number and proportion of the distinct cell clusters in NP from NC, IVDD-M and IVDD-S
	NC		IVDD-M		IVDD-S
Cluster	Cell Number	Cell proportion	Cell Number	Cell proportion	Cell Number	Cell proportion
C1	7	0.0286885	11767	0.49323	2497	0.402807
C2	43	0.17623	3675	0.154043	805	0.12986
C3	0	0	170	0.00712579	119	0.0191966
C4	52	0.213115	2765	0.115899	1126	0.181642
CPC	93	0.381148	389	0.0163055	201	0.0324246
FCP	1	0.00409836	243	0.0101857	42	0.00677529
HomC	48	0.196721	4803	0.201325	1253	0.202129
Macrophage	0	0	40	0.00167666	134	0.0216164
EC	0	0	5	0.000209582	22	0.00354896
