# Supplementary material for: Single-Cell RNA Sequencing of the Nucleus Pulposus Reveals Chondrocyte Differentiation and Regulation in Intervertebral Disc Degeneration
Source: Front Cell Dev Biol. 2022 Feb 21;10:824771. doi: 10.3389/fcell.2022.824771 (PMC8899542; doi:10.3389/fcell.2022.824771)
Supplement: Supplementary file 6 [file DataSheet2.XLSX]

## Sheet: Sheet1
Supplementary Table 1. Detailed information of samples collected in the study
Sample	Age	Gender	Sampling segment	Diagnosis	Pfirrmann grading	Group
Ctrl	37	Male	T12/L1	spinal cord injury	I	NC
NP2	65	Female	L4-S1	lumbar disc herniation	V	IVDD-S
NP4	59	Male	L4-S1	lumbar disc herniation	III	IVDD-M
NP8	50	Male	L4/5	lumbar disc herniation	IV	IVDD-S
NP9	56	Male	L5/S1	lumbar disc herniation	III	IVDD-M
NP10	48	Female	L5/S1	lumbar disc herniation， degenerative spondylolisthesis	III	IVDD-M
